# Supplementary material for: Untangling the complex mechanisms associated with Alzheimer's disease in elderly patients using high-throughput RNA sequencing data and next-generation knowledge discovery methods: Focus on potential gene signatures and drugs for dementia
Source: Heliyon. 2024 Dec 18;11(1):e41266. doi: 10.1016/j.heliyon.2024.e41266 (PMC11743088; doi:10.1016/j.heliyon.2024.e41266)
Supplement: Multimedia component 1 [file mmc1.xlsx]

## Sheet: DEGs_ExpressAnal_Jan_28_15_47_2
ID_geneid	Name_GeneSymbol	Value_LogDiffExp	Significance_pvalue
22895	RPH3A	-1.5857	2.64e-08
7425	VGF	-2.3604	5.55e-08
1848	DUSP6	-0.94596	8.55e-08
1392	CRH	-2.4477	1.17e-06
23630	KCNE5	-1.2846	1.8e-06
63974	NEUROD6	-1.8927	2.95e-06
151534	LBX2-AS1	1.6672	3.2e-06
3754	KCNF1	-0.9364	4.21e-06
400793	C1orf226	0.75043	4.68e-06
5613	PRKX	0.88051	5.95e-06
28999	KLF15	0.79775	7e-06
3292	HSD17B1	0.76704	8.59e-06
4353	MPO	-2.1802	8.68e-06
84060	RBM48	0.68109	9.2e-06
8190	MIA	1.698	9.79e-06
340543	TCEAL5	-0.85366	1.28e-05
340542	BEX5	-1.2427	1.3e-05
3149	HMGB3	-0.88954	1.3e-05
84681	HINT2	-0.60199	1.3e-05
79154	DHRS11	-0.74333	1.33e-05
101929054	LOC101929054	1.2442	1.37e-05
54407	SLC38A2	1.071	1.39e-05
730098	LOC730098	-0.60443	1.47e-05
440533	PSG8	-1.1468	1.79e-05
5122	PCSK1	-1.9641	1.81e-05
7007	TECTA	-0.67417	1.85e-05
51299	NRN1	-1.2517	1.97e-05
4142	MAS1	-1.2321	1.98e-05
4792	NFKBIA	0.65417	2.32e-05
23462	HEY1	-0.74547	2.33e-05
5893	RAD52	0.70331	2.33e-05
79963	ABCA11P	-0.91203	2.49e-05
4357	MPST	0.67951	2.5e-05
160622	GRASP	-0.91912	2.52e-05
94160	ABCC12	-1.7753	2.58e-05
3382	ICA1	-0.74223	2.59e-05
9737	GPRASP1	-0.7881	2.65e-05
2796	GNRH1	1.3102	2.77e-05
56097	PCDHGC5	-1.118	2.88e-05
5475	PPEF1	-1.4177	3.01e-05
53822	FXYD7	-0.92676	3.13e-05
29944	PNMA3	-1.3311	3.24e-05
154790	CLEC2L	-1.0378	3.56e-05
129530	LYG1	0.96369	3.64e-05
78991	PCYOX1L	-0.88349	3.7e-05
80023	NRSN2	-0.80605	3.79e-05
283131	NEAT1	1.3417	3.91e-05
5104	SERPINA5	2.7034	4.32e-05
11133	KPTN	0.69931	4.64e-05
116	ADCYAP1	-1.872	4.79e-05
23168	RTF1	-0.62581	4.81e-05
154007	SNRNP48	0.65613	4.85e-05
100507103	LOC100507103	1.2785	4.86e-05
5027	P2RX7	0.85774	5.11e-05
728642	CDK11A	0.92925	5.23e-05
9924	PAN2	0.72791	5.94e-05
399668	SMIM10L2A	-0.79452	5.99e-05
6536	SLC6A9	0.96138	5.99e-05
345079	SOWAHB	-1.5899	6.1e-05
10846	PDE10A	-0.7036	6.22e-05
6894	TARBP1	-0.89433	6.25e-05
2289	FKBP5	1.0746	6.25e-05
8988	HSPB3	-1.9552	6.3e-05
79412	KREMEN2	-0.88762	6.35e-05
283849	EXOC3L1	-0.80264	6.36e-05
66004	LYNX1	-0.7878	6.55e-05
10766	TOB2	0.67198	6.6e-05
79656	BEND5	-0.67908	6.73e-05
102724596	LOC102724596	1.3938	7.04e-05
402573	C7orf61	1.6764	7.04e-05
84643	KIF2B	-2.2438	7.4e-05
7923	HSD17B8	-1.0102	7.49e-05
644596	SMIM10L2B	-1.0051	7.84e-05
100126299	VTRNA2-1	2.1864	7.86e-05
85474	LBX2	1.1728	8.01e-05
84153	RNASEH2C	0.65269	8.25e-05
201229	LYRM9	-1.0305	8.27e-05
284948	SH2D6	0.81973	8.6e-05
55530	SVOP	-0.96052	8.71e-05
375607	NAT16	-1.0042	8.88e-05
56341	PRMT8	-1.0628	8.92e-05
890	CCNA2	1.1516	8.92e-05
10126	DNAL4	-0.71307	9.24e-05
10381	TUBB3	-1.0611	9.99e-05
56261	GPCPD1	-0.83573	0.00010059
27285	TEKT2	0.672	0.0001019
8404	SPARCL1	-0.83715	0.00010225
100129620	LOC100129620	-0.84718	0.00010467
242	ALOX12B	-1.648	0.00010687
84226	C2orf16	-0.94638	0.00010868
100132891	MSC-AS1	-1.0094	0.00011254
28984	RGCC	0.85863	0.00011751
10815	CPLX1	-1.1832	0.00012913
26355	FAM162A	-0.70933	0.00013055
2596	GAP43	-1.0355	0.00014107
100381270	ZBED6	0.70784	0.00014151
24146	CLDN15	0.8619	0.00014577
196872	LINC00638	0.89082	0.00014881
400932	LINC00898	-3.0194	0.0001491
1244	ABCC2	1.1527	0.00015673
8940	TOP3B	0.6326	0.00015788
445	ASS1	-0.65582	0.00016227
387856	CCDC184	-1.1948	0.00016647
3418	IDH2	-0.74739	0.00017135
379	ARL4D	-1.0571	0.00017389
399829	LINC01168	-1.6853	0.00017696
85320	ABCC11	-0.83947	0.00017895
1497	CTNS	0.6661	0.00018011
345757	FAM174A	-0.62041	0.000182
81027	TUBB1	0.99075	0.00018402
574036	SERTAD4-AS1	1.164	0.00018594
79037	PVRIG	1.1291	0.00018628
3852	KRT5	-2.0004	0.00018643
220202	ATOH7	-1.1956	0.00018898
401097	C3orf80	-1.2565	0.00019423
7280	TUBB2A	-0.94824	0.00019831
130752	MDH1B	-0.94956	0.00020345
50632	CALY	-1.0147	0.00021179
56245	C21orf62	1.1311	0.00021438
647309	GMNC	1.9632	0.00021718
388662	SLC6A17	-0.83646	0.00022446
341277	OVCH2	1.2671	0.00022812
399473	SPRED3	-0.79464	0.00022916
7471	WNT1	-1.2231	0.00022998
8623	ASMTL	-0.62439	0.0002316
101929705	LOC101929705	-0.7877	0.00023317
101928922	LINC00463	1.8288	0.00024172
8808	IL1RL2	-1.1858	0.00024182
400745	SH2D5	-1.1972	0.00025245
230	ALDOC	-0.74589	0.00026185
104355220	LINC01219	-2.4334	0.00026592
81621	KAZALD1	-1.1033	0.0002692
100144602	EPHA5-AS1	-1.1676	0.00026946
100506274	LOC100506274	-1.9487	0.00027396
83714	NRIP2	0.74081	0.00027811
728361	OVOL3	1.3716	0.00028056
100616240	MIR4496	1.3666	0.00028388
100124536	SNORA38B	0.92057	0.00028731
727866	FAM156B	-0.88833	0.00028938
100128511	NEBL-AS1	-1.1274	0.00029121
5315	PKM	-0.67001	0.00029367
1114	CHGB	-1.1156	0.00029723
497190	CLEC18B	1.4982	0.00029826
5935	RBM3	-1.0452	0.00030183
494470	RNF165	-0.65918	0.00030514
116437	LINC01257	-1.5643	0.00030656
285954	INHBA-AS1	-0.77888	0.00030669
27283	TINAG	-1.1045	0.00030894
5676	PSG7	-0.85957	0.00030957
653509	SFTPA1	-1.5006	0.0003133
5504	PPP1R2	-0.60671	0.00031364
55007	FAM118A	1.0024	0.00032936
338799	LINC01089	0.69795	0.00033183
7253	TSHR	1.2635	0.00033373
1991	ELANE	-1.8473	0.00033579
1122	CHML	-0.7537	0.00034728
201266	SLC39A11	0.64929	0.00035675
6775	STAT4	-1.4339	0.0003644
50813	COPS7A	-0.62291	0.0003663
92675	DTD1	-0.61169	0.00036725
283310	OTOGL	-1.2889	0.00037191
2937	GSS	-0.64295	0.00037352
26147	PHF19	0.67602	0.00037991
23302	WSCD1	0.71611	0.00038435
2152	F3	-1.3775	0.00038471
100506516	LINC01176	0.63766	0.00038475
7857	SCG2	-0.98792	0.00038485
1368	CPM	0.69187	0.00038623
2785	GNG3	-0.9557	0.00038926
283431	GAS2L3	0.62723	0.00039007
55222	LRRC20	-0.66069	0.00039333
1303	COL12A1	-0.81971	0.00039431
8829	NRP1	-0.64947	0.00039458
51286	CEND1	-0.83867	0.00039657
284018	C17orf58	-0.69553	0.00039709
90865	IL33	-1.1136	0.0004009
4435	CITED1	-1.0994	0.00040291
2847	MCHR1	-1.3435	0.0004043
27129	HSPB7	1.0371	0.00041477
100509620	LOC100509620	-1.5966	0.00041744
2998	GYS2	1.0368	0.00042316
7037	TFRC	-0.67965	0.00042586
157556	BAALC-AS2	-0.76378	0.00042738
619518	SSBP3-AS1	0.7848	0.00042801
146	ADRA1D	-1.241	0.00042843
5624	PROC	0.74377	0.00042915
140711	TLDC2	1.0604	0.0004335
6401	SELE	-2.3735	0.00044025
627	BDNF	-1.137	0.00044351
4327	MMP19	0.8448	0.00045077
64860	ARMCX5	-0.72666	0.00045657
29842	TFCP2L1	1.0224	0.00046042
6772	STAT1	-0.77285	0.00046418
23593	HEBP2	0.63226	0.00046724
9120	SLC16A6	-0.9285	0.00046831
89884	LHX4	0.60262	0.00047011
4185	ADAM11	-0.70989	0.00048326
130132	RFTN2	0.77554	0.00048426
2157	F8	-0.76705	0.00049394
631	BFSP1	-0.82967	0.00049913
55657	ZNF692	0.67079	0.00050591
79740	ZBBX	-1.3215	0.00051427
25791	NGEF	-0.87831	0.00051694
51301	GCNT4	-1.0288	0.00051957
26659	OR7A5	1.0356	0.00052276
1375	CPT1B	1.0267	0.00052715
7335	UBE2V1	-0.70747	0.00054802
100134259	LINC01119	-1.13	0.00055043
79574	EPS8L3	1.4253	0.00056353
9509	ADAMTS2	1.2098	0.00057862
100129464	LINC01546	1.6222	0.0005909
203523	ZNF449	-0.90451	0.00059376
1646	AKR1C2	0.81581	0.00061389
54627	MAP10	-0.76645	0.00061473
309	ANXA6	-0.78762	0.00062329
57576	KIF17	-0.84458	0.00062716
116535	MRGPRF	1.2628	0.00062812
90632	LINC00473	-1.6329	0.00063129
10733	PLK4	-1.4162	0.0006392
168090	C6orf118	1.1504	0.00064867
126823	KLHDC9	-0.72898	0.00064886
50861	STMN3	-0.61605	0.00065082
1558	CYP2C8	-0.93846	0.0006554
201163	FLCN	0.68121	0.00065915
6804	STX1A	-0.7863	0.00066555
71	ACTG1	-0.6436	0.00066613
29106	SCG3	-0.89322	0.00067465
9242	MSC	-1.2683	0.00067645
158763	ARHGAP36	-1.0515	0.00068213
100130348	TMEM262	0.72284	0.0006825
5999	RGS4	-1.7189	0.00070148
84981	MIR22HG	-0.89558	0.00071966
247	ALOX15B	1.1934	0.00072275
64344	HIF3A	1.0822	0.00073122
26470	SEZ6L2	-0.76233	0.00073256
2271	FH	-0.6166	0.0007381
165679	SPTSSB	-1.1193	0.0007459
102723493	LOC102723493	-1.2322	0.00074619
5270	SERPINE2	-0.61981	0.00074721
6442	SGCA	0.93982	0.00074873
874	CBR3	-0.75459	0.00074876
167681	PRSS35	-1.423	0.00075443
1738	DLD	-0.62459	0.0007774
10432	RBM14	0.69562	0.00078187
91181	NUP210L	1.2412	0.00081098
200132	TCTEX1D1	-1.3585	0.00082148
3157	HMGCS1	-0.87201	0.00084349
148252	DIRAS1	-0.90861	0.00084867
51400	PPME1	-0.63147	0.0008517
55294	FBXW7	-0.66418	0.00087224
101929591	KIZ-AS1	0.67183	0.00087327
728978	UNC5B-AS1	0.73962	0.00087343
29986	SLC39A2	-1.8458	0.00087455
126006	PCP2	1.3736	0.00087761
9767	JADE3	0.73665	0.00089457
112476	PRRT2	-0.7034	0.00089505
731220	RFX8	-1.3301	0.00089955
1748	DLX4	-2.245	0.00093833
388585	HES5	-1.6102	0.00094788
29893	PSMC3IP	0.69316	0.00095474
25803	SPDEF	-1.2894	0.00095937
79755	ZNF750	0.78505	0.0009623
91683	SYT12	-0.79663	0.00097512
100130311	C17orf107	-0.74319	0.00098077
6855	SYP	-0.97887	0.00098102
266812	NAP1L5	-0.92999	0.00099407
5657	PRTN3	-2.296	0.00099577
2118	ETV4	0.92706	0.0010074
8237	USP11	-0.64923	0.0010223
339210	C17orf67	0.64565	0.0010224
654429	LRTM2	-1.0586	0.0010252
6000	RGS7	-0.69101	0.0010266
1031	CDKN2C	0.63883	0.0010313
1675	CFD	0.60041	0.0010431
140576	S100A16	-0.60444	0.0010493
646892	SH2D7	0.99313	0.0010498
374383	NCR3LG1	-0.75896	0.0010518
441027	TMEM150C	-0.632	0.0010526
25959	KANK2	0.67823	0.00106
7447	VSNL1	-1.2695	0.0010653
8495	PPFIBP2	0.92195	0.0010703
101927550	LOC101927550	0.65623	0.0010716
1958	EGR1	-1.311	0.0010764
83988	NCALD	-0.88442	0.0010786
338323	NLRP14	-1.131	0.0010821
112755	STX1B	-0.80642	0.001094
7480	WNT10B	-0.82052	0.0011028
84913	ATOH8	0.78981	0.001103
100507050	TPBGL	-1.0411	0.0011125
32	ACACB	0.64265	0.0011166
1435	CSF1	0.69874	0.0011217
105369438	LOC105369438	-0.81683	0.0011253
6006	RHCE	-0.62344	0.0011272
102724334	LOC102724334	-0.70889	0.0011379
103724388	LINC01068	1.9283	0.0011501
782	CACNB1	-0.689	0.0011672
145226	RDH12	-0.91659	0.0011731
59283	CACNG8	-0.78592	0.0011768
104355297	ABCA9-AS1	0.88194	0.0011796
84707	BEX2	-0.81846	0.0011922
25953	PNKD	-0.63058	0.0012014
563	AZGP1	1.3279	0.0012024
79180	EFHD2	-0.6425	0.0012057
1804	DPP6	-0.65986	0.0012169
253190	SERHL2	0.62753	0.001217
54541	DDIT4	0.84999	0.0012184
9322	TRIP10	0.84837	0.001233
83697	SLC4A9	0.96585	0.0012342
151516	ASPRV1	0.69769	0.0012355
9080	CLDN9	1.0908	0.0012492
4674	NAP1L2	-0.95393	0.0012529
22834	ZNF652	0.77698	0.0012698
11136	SLC7A9	0.6966	0.0012833
677834	SNORA55	0.98865	0.0012881
25939	SAMHD1	0.63786	0.0012902
401944	LDLRAD2	1.0298	0.0012902
348840	ANKRD18DP	-0.82476	0.0013112
828	CAPS	0.6559	0.0013338
105369779	LOC105369779	0.68267	0.0013399
2302	FOXJ1	1.9676	0.0013488
26292	MYCBP	0.71784	0.0013623
1775	DNASE1L2	1.0887	0.0013655
5700	PSMC1	-0.60675	0.0013657
5058	PAK1	-0.96973	0.0013811
84435	ADGRA1	-0.66537	0.0014283
587	BCAT2	0.74759	0.0014387
63923	TNN	-1.0897	0.0014418
1104	RCC1	0.83081	0.0014599
57801	HES4	-0.75227	0.0014828
79144	PPDPF	-0.62427	0.0015103
1871	E2F3	-0.65461	0.001518
81025	GJA9	0.91594	0.0015356
3592	IL12A	-0.67154	0.0015365
2168	FABP1	-1.9781	0.0015414
1647	GADD45A	-1.1661	0.0015485
8416	ANXA9	0.867	0.0015523
101929387	LMF1-AS1	0.71048	0.0015569
2918	GRM8	-0.76846	0.0015806
27201	GPR78	-0.93323	0.0015875
5223	PGAM1	-0.60069	0.0015994
55859	BEX1	-0.88114	0.001624
84983	FAM222A-AS1	1.2539	0.0016252
56664	VTRNA1-1	1.5837	0.0016261
4586	MUC5AC	-2.5299	0.0016273
28969	BZW2	-0.67883	0.0016436
84779	NAA11	1.1243	0.0016455
25859	PART1	-1.0627	0.0016524
375686	SPATC1	1.0351	0.0016637
685	BTC	-0.93571	0.0016725
7102	TSPAN7	-0.84184	0.0016792
104266956	LINC01044	0.84271	0.0016804
158931	TCEAL6	-0.78763	0.0016818
84970	C1orf94	-1.491	0.0016851
534	ATP6V1G2	-0.81016	0.001708
6861	SYT5	-0.7766	0.001727
100874032	PRRT3-AS1	0.66409	0.00173
84871	AGBL4	-0.68884	0.0017473
221424	LRRC73	-0.97583	0.0017631
150538	SATB2-AS1	-0.95489	0.0017941
256957	HEATR9	1.1885	0.0017949
4485	MST1	0.65307	0.0018163
5053	PAH	-0.81472	0.0018242
102723809	LOC102723809	0.8643	0.0018417
114928	GPRASP2	-0.76115	0.001852
84968	PNMA6A	-0.7315	0.0018658
3993	LLGL2	0.73609	0.0018782
7167	TPI1	-0.67703	0.0018785
6750	SST	-1.7376	0.0018915
11178	LZTS1	-0.76115	0.0019013
5176	SERPINF1	-0.63772	0.0019049
100874018	EPN2-AS1	0.76658	0.001924
399827	LINC01164	-2.1019	0.0019523
65987	KCTD14	0.68776	0.0019657
100874259	SLC25A30-AS1	1.2617	0.001986
4303	FOXO4	0.91396	0.0019971
952	CD38	-1.0241	0.0020387
100131117	ZBTB20-AS1	0.80065	0.0020618
10220	GDF11	0.66108	0.0020675
23210	JMJD6	0.76162	0.0020748
221442	ADCY10P1	0.70382	0.0020784
91523	PCED1B	-0.87928	0.0020874
348174	CLEC18A	1.1349	0.002125
221416	C6orf223	-1.1288	0.0021423
2827	GPR3	-1.1515	0.002145
8601	RGS20	-0.82525	0.0021457
5680	PSG11	-0.88158	0.0021801
8515	ITGA10	0.86704	0.0021978
100526820	CAHM	0.74799	0.0022042
92235	DUSP27	-1.2101	0.0022071
5364	PLXNB1	0.62729	0.0022079
10411	RAPGEF3	0.75101	0.0022148
101928417	LOC101928417	0.61331	0.0022166
8941	CDK5R2	-0.80184	0.0022326
246744	STH	0.77774	0.002254
7781	SLC30A3	-1.183	0.0022672
283971	CLEC18C	2.412	0.0022753
101928731	LOC101928731	0.67219	0.0023365
221188	ADGRG5	-0.96388	0.0023419
286016	TPI1P2	-0.84623	0.0023421
10383	TUBB4B	-0.62578	0.0023534
1667	DEFA1	-2.9685	0.0023681
5675	PSG6	-0.72803	0.0023872
53358	SHC3	-0.72763	0.0023916
5864	RAB3A	-0.98861	0.002392
100507588	TGFBR3L	-0.90544	0.0024123
10486	CAP2	-0.89303	0.0024177
2675	GFRA2	-1.1271	0.002443
6522	SLC4A2	0.66063	0.0024592
91355	LRP5L	0.71359	0.0024614
2134	EXTL1	-0.67726	0.0024743
89	ACTN3	1.1132	0.0024832
404770	SPATA31B1P	-1.7634	0.0024915
4190	MDH1	-0.89936	0.0025192
1270	CNTF	0.83217	0.0025513
727897	MUC5B	-1.4247	0.0025562
100127983	C8orf88	0.76466	0.0025665
286077	FAM83H	-0.77406	0.0025792
115273	RAB42	0.62051	0.0025853
102157400	LINC00384	-0.72778	0.0026052
54843	SYTL2	-0.6305	0.002627
5678	PSG9	-0.71849	0.0026312
255631	COL24A1	-0.87552	0.0026475
149465	CFAP57	-0.72547	0.0026505
102724814	LOC102724814	0.65745	0.0026635
642968	FAM163B	-0.74899	0.0026758
887	CCKBR	-1.0682	0.0026793
6863	TAC1	-1.4381	0.0027271
23467	NPTXR	-0.87767	0.0027313
3098	HK1	-0.64897	0.0027415
148398	SAMD11	1.2538	0.0027467
1846	DUSP4	-0.91823	0.0027864
1719	DHFR	0.63059	0.0027986
100506142	LOC100506142	0.69826	0.0028063
254887	ZDHHC23	-0.95047	0.0028168
146562	C16orf71	0.95581	0.0028169
677771	SCARNA4	0.83569	0.0028661
9220	TIAF1	0.62548	0.0028789
684959	SNORA25	1.154	0.0029328
805	CALM2	-0.63571	0.0029792
5743	PTGS2	-0.79759	0.0029807
100129726	LINC01126	1.0192	0.0030064
145773	FAM81A	-0.93926	0.0030145
25876	SPEF1	-0.81186	0.0030198
54967	CT55	-1.5243	0.0030214
404217	CTXN1	-0.82028	0.0030271
56271	BEX4	-0.72367	0.0030499
84570	COL25A1	-0.85529	0.0030617
649	BMP1	0.72171	0.0031113
390	RND3	-0.64859	0.0031134
10409	BASP1	-0.74995	0.0031186
6526	SLC5A3	1.0481	0.0031243
1296	COL8A2	0.90385	0.0031265
8747	ADAM21	-0.71699	0.0031508
84536	LINC01547	-0.77835	0.0031579
3362	HTR6	-0.93096	0.0031593
100287178	USP17L11	-0.87849	0.0031693
1961	EGR4	-1.4262	0.0031728
3623	INHA	-1.0197	0.0032015
57834	CYP4F11	-0.96603	0.003202
9362	CPNE6	-0.61963	0.0032046
7069	THRSP	1.4192	0.0032135
153328	SLC25A48	0.78748	0.0032218
100125556	FAM86JP	-0.70332	0.0032275
3912	LAMB1	-0.86414	0.0032297
760	CA2	0.62605	0.0032489
158056	MAMDC4	1.1211	0.0032705
1174	AP1S1	-0.70777	0.0032936
79908	BTNL8	0.80784	0.0033394
677843	SNORA77	0.98418	0.0033484
5686	PSMA5	-0.65808	0.0033507
100874278	ERI3-IT1	0.81994	0.0033584
8553	BHLHE40	-0.69258	0.0033707
139804	RBMXL3	0.71796	0.0033966
126068	ZNF441	-0.63554	0.0034082
4948	OCA2	-0.70263	0.003452
285512	FAM13A-AS1	0.60966	0.0034527
646282	AZGP1P1	1.5153	0.0034747
57172	CAMK1G	-1.1009	0.0034989
118427	OLFM3	-1.0594	0.0035227
23620	NTSR2	-0.69512	0.0035251
1428	CRYM	-1.0039	0.003545
9746	CLSTN3	-0.78674	0.0035514
6092	ROBO2	-0.67944	0.0035671
84969	TOX2	-0.60525	0.0035686
65072	CFLAR-AS1	0.60679	0.0035703
643664	SLC35G6	1.1348	0.0035918
84915	FAM222A	0.81153	0.0036221
347733	TUBB2B	-0.89633	0.003623
55273	TMEM100	0.70404	0.0036279
57699	CPNE5	-0.6394	0.0036736
100128071	FAM229A	0.71857	0.0036749
146310	RNF151	1.5202	0.0036886
5575	PRKAR1B	-0.79734	0.003705
100129917	LOC100129917	0.66473	0.0037064
100130548	LOC100130548	1.0622	0.0037112
5172	SLC26A4	-0.61334	0.003713
728734	NPIPB8	0.77545	0.0037472
441818	WBP11P1	-0.78913	0.0037926
5345	SERPINF2	1.004	0.0038146
23236	PLCB1	-0.72449	0.0038221
90523	MLIP	-0.68002	0.0038305
6275	S100A4	0.99286	0.0038388
1847	DUSP5	-1.0174	0.003883
6620	SNCB	-0.87123	0.00389
6616	SNAP25	-1.0199	0.003896
100653515	CEP295NL	0.79971	0.0039311
100533179	UBE2F-SCLY	0.77249	0.0040022
1128	CHRM1	-0.80205	0.004044
113146	AHNAK2	-0.79851	0.0040596
84793	FOXD2-AS1	1.0495	0.0040612
1741	DLG3	-0.61357	0.0041018
2571	GAD1	-0.87237	0.0041214
27012	KCNV1	-0.92754	0.0041766
400709	SIGLEC16	0.8441	0.0041848
100873922	ZFX-AS1	0.81689	0.0041963
55693	KDM4D	-0.82088	0.0042021
10811	NOXA1	-0.80968	0.0042398
200634	KRTCAP3	0.79639	0.0042537
2823	GPM6A	-0.60428	0.0042767
23596	OPN3	-0.81554	0.0042798
401127	LOC401127	0.83996	0.004292
100144604	LINC00930	1.3625	0.0043058
8128	ST8SIA2	-0.89501	0.0043124
134510	UBLCP1	-0.64719	0.0043144
5217	PFN2	-0.70778	0.0043158
9201	DCLK1	-0.64039	0.0043285
4992	OR1F1	-1.1435	0.0043475
101926888	RALY-AS1	-0.75318	0.0043488
100302246	MIR1301	1.1304	0.0043532
57101	ANO2	0.69166	0.0043544
9229	DLGAP1	-0.68016	0.0043907
402381	SOHLH1	-1.0038	0.0044074
24147	FJX1	-0.6435	0.004436
1056	CEL	1.0941	0.0044489
27232	GNMT	0.62787	0.0044681
4818	NKG7	-1.618	0.0044777
100506527	LINC01007	-1.911	0.0044781
6557	SLC12A1	-0.63171	0.0044864
56624	ASAH2	-0.73312	0.0045364
81706	PPP1R14C	-0.7092	0.0045422
4747	NEFL	-1.1431	0.0045719
5947	RBP1	-0.66611	0.0045911
6525	SMTN	0.99524	0.0046203
285613	RELL2	-0.74357	0.0046224
101410534	DLGAP1-AS4	-0.78409	0.0046363
3563	IL3RA	0.73433	0.0046506
11332	ACOT7	-0.61719	0.0046546
29125	C11orf21	-1.0269	0.0046617
1141	CHRNB2	-0.69205	0.004662
404216	LINC01561	1.0813	0.0046682
401262	CRIP3	0.68787	0.0047087
151171	LINC01107	-1.3893	0.0047368
692227	SNORD104	1.0204	0.004759
206338	LVRN	0.69163	0.0047654
113179	ADAT3	0.6871	0.0047774
1668	DEFA3	-2.7318	0.0047893
55800	SCN3B	-0.74174	0.0047929
8326	FZD9	0.63667	0.0048124
100288846	LOC100288846	-0.82025	0.0048357
9312	KCNB2	-1.1542	0.0048637
7432	VIP	-1.0086	0.004873
2315	MLANA	0.60148	0.0048773
3579	CXCR2	0.78645	0.0048833
1047	CLGN	-0.64813	0.0048922
284422	SMIM24	-0.92957	0.0049467
554279	LINC00862	0.78211	0.0049722
5582	PRKCG	-0.93885	0.0049736
90113	VWA5B2	-0.62477	0.00499
29114	TAGLN3	-0.8887	0.0049946
2892	GRIA3	-0.66343	0.0049968
284835	LINC00323	1.0691	0.00502
9607	CARTPT	-2.0168	0.0050865
57139	RGL3	0.69909	0.0050885
10368	CACNG3	-0.85395	0.0051208
114815	SORCS1	-0.81836	0.0051283
2026	ENO2	-0.76561	0.0051491
51228	GLTP	0.66929	0.0051644
170961	ANKRD24	-0.73822	0.0051847
79844	ZDHHC11	1.0059	0.0052421
5669	PSG1	-0.7612	0.0052431
51744	CD244	-1.0249	0.0052585
283165	KIRREL3-AS3	-1.5129	0.0052649
645811	CCDC154	1.131	0.0052657
25777	SUN2	0.71618	0.0053044
7416	VDAC1	-0.60028	0.0053418
51547	SIRT7	0.60915	0.0053503
90506	LRRC46	0.95606	0.0053781
114827	FHAD1	-0.60992	0.0055319
79815	NIPAL2	-0.79662	0.0055998
3316	HSPB2	0.6846	0.0056185
654790	PCP4L1	-0.89674	0.0056189
152110	NEK10	-0.61193	0.0056261
123624	AGBL1	-0.682	0.0056371
6447	SCG5	-0.71722	0.0056384
257236	CCDC96	-0.73352	0.0056443
286499	FAM133A	-0.63879	0.0056659
646023	ADORA2A-AS1	0.8475	0.0057054
1780	DYNC1I1	-0.66238	0.005794
128239	IQGAP3	-1.1824	0.0058024
9856	KIAA0319	-0.60824	0.0058255
26783	SNORA65	1.0713	0.0058517
6692	SPINT1	0.75672	0.0058752
222865	TMEM130	-0.71743	0.0058984
23057	NMNAT2	-0.74731	0.005944
8448	DOC2A	-0.66888	0.0059539
254295	PHYHD1	0.69441	0.0059908
339804	C2orf74	-0.62296	0.0060427
414235	PRR26	0.61514	0.0061337
1607	DGKB	-0.65229	0.0061354
55227	LRRC1	0.70212	0.0061542
100130148	MAPT-IT1	0.70656	0.0061618
26776	SNORA71B	0.83674	0.006169
8987	STBD1	-0.68723	0.0061923
279	AMY2A	-1.5707	0.0062128
2570	GABRR2	1.1632	0.0062241
4843	NOS2	-1.1236	0.0062925
100505681	NAPA-AS1	0.70393	0.0062985
4622	MYH4	-1.5505	0.0063166
166752	FREM3	-1.3601	0.0063323
9177	HTR3B	-0.60196	0.0063446
100507500	EGFR-AS1	0.79923	0.0064012
1821	DRP2	-0.66627	0.0064184
1158	CKM	1.7309	0.0064263
7345	UCHL1	-0.63673	0.0064279
5672	PSG4	-0.62994	0.0064662
8989	TRPA1	-1.4194	0.0064969
570	BAAT	-1.1756	0.0065095
56920	SEMA3G	-1.0321	0.0065529
2171	FABP5	-0.7103	0.0065585
4745	NELL1	-0.82133	0.006567
677825	SNORA44	0.82685	0.006569
4830	NME1	-0.6933	0.006592
7123	CLEC3B	-1.09	0.0066075
163786	SASS6	0.60942	0.0066078
56961	SHD	-0.73467	0.0066232
58495	OVOL2	-1.4083	0.0066388
1357	CPA1	1.5068	0.0066423
7051	TGM1	0.67629	0.0066442
338094	FAM151A	1.1955	0.006888
494551	WEE2	-1.0282	0.0069296
57692	MAGEE1	-0.7029	0.0069465
1414	CRYBB1	-1.1839	0.0069636
2185	PTK2B	-0.78778	0.0069843
79153	GDPD3	0.86978	0.0069861
283663	LINC00926	0.72757	0.0070394
100316904	SAP25	1.5181	0.0070642
438	ASMT	0.64357	0.0070727
113457	TUBA3D	0.60835	0.0070996
100500907	MIR3150B	0.61358	0.0071317
84217	ZMYND12	-0.6894	0.007167
9900	SV2A	-0.64871	0.0072994
100505994	LUCAT1	0.72322	0.0074228
54704	PDP1	-0.87005	0.0074392
127733	UBXN10	-0.81842	0.0074514
529	ATP6V1E1	-0.67586	0.0074669
101927659	SMAD1-AS2	0.87098	0.007467
219293	ATAD3C	0.60339	0.0074879
7350	UCP1	1.286	0.007496
1149	CIDEA	-0.91275	0.007519
285126	DNAJC5G	-0.9415	0.0075213
213	ALB	-1.6065	0.0075266
3062	HCRTR2	-0.87407	0.0075477
548596	CKMT1A	-0.75323	0.0075573
339666	LOC339666	0.84836	0.0075707
25789	TMEM59L	-0.66387	0.0075919
29993	PACSIN1	-0.77044	0.007593
389766	C9orf153	0.91047	0.0076027
92922	CCDC102A	0.7964	0.0076451
284933	LOC284933	1.305	0.0077252
256714	MAP7D2	-0.77107	0.0077316
26580	BSCL2	-0.86804	0.0077495
2805	GOT1	-0.72833	0.0077503
140679	SLC32A1	-0.82443	0.0077989
10635	RAD51AP1	-0.92233	0.0078137
152742	LINC01085	-0.80535	0.0078921
129852	C2orf73	-0.69154	0.0079098
100131096	TNRC6C-AS1	0.71298	0.0079209
7942	TFEB	0.66246	0.0079686
121214	SDR9C7	-0.94156	0.0079961
57530	CGN	0.67804	0.008094
220388	CCDC89	-0.75958	0.0080972
79589	RNF128	-0.63444	0.0081016
100128946	LINC01310	-1.1065	0.0081099
23217	ZFR2	-0.63441	0.0081228
6588	SLN	-1.7255	0.0081711
677792	SNORA1	0.9272	0.0081773
221481	ARMC12	0.61495	0.0081811
81832	NETO1	-0.77062	0.008184
319085	ITPK1-AS1	0.68686	0.0081889
654364	NME1-NME2	-0.69645	0.0081994
102546175	LINC01338	1.148	0.0082187
84539	MCHR2	-0.75213	0.0082895
2554	GABRA1	-0.8817	0.0082966
4804	NGFR	1.5581	0.0083213
79873	NUDT18	-0.60727	0.0083353
5746	PTH2R	-0.86039	0.00838
84734	FAM167B	1.0723	0.0084307
100170229	SRRM5	0.72372	0.0084777
340990	OTOG	-0.80841	0.008499
100037417	DDTL	0.61213	0.0085313
55753	OGDHL	-0.65165	0.0085407
136242	PRSS37	0.66214	0.0086684
114548	NLRP3	-0.67018	0.0087259
100137049	PLA2G4B	0.6899	0.0087686
780853	SNORD3C	0.82693	0.0087859
4018	LPA	-1.0649	0.0087882
5426	POLE	0.63687	0.0088044
284865	LOC284865	0.60407	0.0088049
728658	RPL13AP5	1.5956	0.0088614
1638	DCT	-0.62197	0.0089316
7532	YWHAG	-0.67388	0.0089545
2155	F7	-0.78765	0.0089879
100874284	DNM3-IT1	0.77202	0.0090059
84894	LINGO1	-0.63933	0.0090207
3208	HPCA	-0.81949	0.0090381
84709	MGARP	0.74038	0.0090444
157310	PEBP4	-0.83908	0.0091628
85366	MYLK2	-1.3431	0.0093342
1519	CTSO	-0.80353	0.0093534
3595	IL12RB2	-0.60188	0.0093583
85390	SNORD14D	1.4652	0.0094601
646174	C16orf90	0.97493	0.0094886
100422860	MIR4292	1.0363	0.0095083
5271	SERPINB8	-0.63732	0.0095318
3251	HPRT1	-0.76345	0.0096285
105378231	LOC105378231	-1.064	0.0096833
124044	SPATA2L	-0.6154	0.0098103
100874231	SPATA13-AS1	0.95675	0.0098489
374462	PTPRQ	-1.5922	0.0098608
29018	FOXN3-AS2	0.85856	0.0098764
100129347	LINC00484	1.0521	0.0099745
118738	ZNF488	0.63324	0.010055
10886	NPFFR2	-0.65547	0.010059
101929494	LOC101929494	0.72039	0.010094
645700	ZNF890P	-0.61383	0.010132
677805	SNORA18	0.75888	0.010153
29881	NPC1L1	1.9779	0.01017
9899	SV2B	-0.84293	0.010228
140767	NRSN1	-0.64141	0.010281
284749	LINC00494	-1.266	0.01033
401551	WDR38	0.95749	0.010356
25830	SULT4A1	-0.80538	0.010401
341276	OR10A2	-0.8728	0.010414
1745	DLX1	-0.74145	0.010446
113130	CDCA5	-0.63553	0.010454
6783	SULT1E1	0.80491	0.010566
128434	VSTM2L	-0.94407	0.010573
7450	VWF	-0.63423	0.010585
55267	PRR34	0.86684	0.010586
6252	RTN1	-0.64386	0.010589
26824	RNU11	1.417	0.010631
285498	RNF212	0.60487	0.010658
1290	COL5A2	-1.0416	0.010676
677833	SNORA54	1.1076	0.010748
339834	CCDC36	0.80976	0.010764
92483	LDHAL6B	0.84373	0.010765
339768	ESPNL	1.0695	0.010771
8013	NR4A3	-0.69559	0.01078
392197	USP17L7	-0.81857	0.010856
255743	NPNT	0.78293	0.01086
1132	CHRM4	-1.1033	0.010887
8317	CDC7	-0.6204	0.010911
55367	PIDD1	0.62802	0.011103
64112	MOAP1	-0.65599	0.011157
283120	H19	-0.89846	0.011184
9696	CROCC	0.68677	0.011232
4741	NEFM	-1.0661	0.011258
647121	EMBP1	-0.66549	0.011319
8557	TCAP	1.0048	0.011396
84867	PTPN5	-0.68709	0.011407
101927728	LINC01476	-1.0687	0.011551
132884	EVC2	0.69858	0.011556
574042	SNORA10	0.60388	0.011582
400128	TUSC8	-1.2453	0.011627
84074	QRICH2	0.68789	0.01163
26819	SNORD32A	1.1799	0.011689
10562	OLFM4	-1.2733	0.011729
104326055	APOA1-AS	0.7104	0.011764
7277	TUBA4A	-0.78283	0.011772
84700	MYO18B	-0.81222	0.011793
116135	LRRC3B	-0.66717	0.01181
54848	ARHGEF38	0.84854	0.01181
83756	TAS1R3	0.80292	0.011821
8507	ENC1	-1.0658	0.011848
64900	LPIN3	0.61488	0.01191
6812	STXBP1	-0.64577	0.01194
2303	FOXC2	1.1472	0.011952
677810	SNORA26	0.84563	0.012039
10633	RASL10A	-0.61655	0.012063
374470	C12orf42	-0.73443	0.012207
4880	NPPC	-0.88391	0.012359
5166	PDK4	0.63501	0.012386
54715	RBFOX1	-0.73336	0.012419
9499	MYOT	0.80451	0.012515
677799	SNORA11	0.66708	0.012537
10769	PLK2	-0.77348	0.012552
9469	CHST3	0.69459	0.012589
23025	UNC13A	-0.73375	0.0126
9333	TGM5	0.91816	0.012615
56603	CYP26B1	-0.72483	0.012617
124093	CCDC78	0.84127	0.012654
4900	NRGN	-0.83182	0.012703
388015	RTL1	-0.7792	0.012802
100302736	TMED7-TICAM2	1.8721	0.013038
926	CD8B	-0.7723	0.013048
114824	PNMA5	-0.94152	0.0131
6334	SCN8A	-0.64468	0.013102
249	ALPL	-0.71293	0.013111
136227	COL26A1	-1.1079	0.013143
101927539	LOC101927539	0.70253	0.013165
57159	TRIM54	-0.94611	0.013226
58526	MID1IP1	0.80217	0.013275
5349	FXYD3	0.71595	0.01335
100132708	CYP4F30P	-2.5283	0.013411
2572	GAD2	-0.85798	0.013482
5798	PTPRN	-0.7135	0.013483
666	BOK	0.89386	0.013498
4176	MCM7	0.81913	0.013512
389075	RESP18	1.4043	0.013568
50652	PCA3	0.70982	0.013702
80164	PRR36	-0.60883	0.013766
79602	ADIPOR2	0.61918	0.013807
124602	KIF19	1.1401	0.013821
200172	SLFNL1	0.67483	0.013855
389073	C2orf80	-0.6452	0.013857
3479	IGF1	-0.69829	0.013872
389941	C1QL3	-1.3327	0.013927
1759	DNM1	-0.68228	0.013928
6622	SNCA	-0.60432	0.013989
63982	ANO3	-1.0026	0.014069
80332	ADAM33	0.91721	0.014118
54443	ANLN	1.3929	0.014118
5274	SERPINI1	-0.77596	0.014147
478	ATP1A3	-0.74539	0.014151
129804	FBLN7	-0.77607	0.014275
388394	RPRML	-0.67764	0.014327
8972	MGAM	0.92571	0.014346
1917	EEF1A2	-0.70283	0.014385
220359	TIGD3	-0.69202	0.014434
2028	ENPEP	-0.71263	0.01444
105371286	LOC105371286	0.7285	0.014466
8936	WASF1	-0.63195	0.014524
10749	KIF1C	0.84908	0.01455
5860	QDPR	0.85166	0.014773
84689	MS4A14	0.97943	0.014826
3887	KRT81	-1.5032	0.014839
26254	OPTC	1.2203	0.014845
101928682	LOC101928682	0.77043	0.014859
80005	DOCK5	0.91353	0.014874
11130	ZWINT	-0.6684	0.01491
58527	ABRACL	-0.71705	0.014948
729238	SFTPA2	-1.2678	0.014985
100288814	CLDN34	-1.2742	0.015176
339451	KLHL17	0.65025	0.015204
84651	SPINK7	0.66296	0.015234
729475	RAD51AP2	-1.285	0.015238
27289	RND1	-0.76929	0.015251
100874246	ARHGAP31-AS1	0.74168	0.015256
81399	OR4F16	1.6412	0.015311
729759	OR4F29	1.6412	0.015311
9840	TESPA1	-1.2334	0.015443
1378	CR1	0.6756	0.015589
55531	ELMOD1	-0.6121	0.015591
1944	EFNA3	-0.66921	0.015604
43847	KLK14	0.67794	0.015636
100131320	RAB6C-AS1	-1.2492	0.015643
5806	PTX3	-0.86036	0.015646
29947	DNMT3L	1.7904	0.015716
85301	COL27A1	0.9175	0.015724
1366	CLDN7	0.61566	0.01584
677822	SNORA40	1.4227	0.015851
10687	PNMA2	-0.64117	0.015899
692108	SNORD67	0.69193	0.016037
2995	GYPC	0.66651	0.016048
285780	LY86-AS1	-0.62007	0.016086
2020	EN2	1.5816	0.016089
10993	SDS	-0.6434	0.01616
2006	ELN	0.70268	0.016191
440119	FZD10-AS1	0.61981	0.016196
80765	STARD5	-0.94055	0.016254
8604	SLC25A12	-0.60583	0.016261
491	ATP2B2	-0.66576	0.016293
121268	RHEBL1	-0.98031	0.016384
51332	SPTBN5	0.88812	0.0165
3092	HIP1	0.63997	0.016505
1960	EGR3	-1.0705	0.016539
101927531	LOC101927531	-1.1082	0.016561
10221	TRIB1	-0.6127	0.016569
653641	GOLGA6C	-2.0621	0.016614
5173	PDYN	0.89795	0.016647
5671	PSG3	-0.70083	0.01669
253970	SFTA3	-0.85272	0.016744
284344	LOC284344	-0.65582	0.016756
100126339	MIR941-2	1.0815	0.016791
100126330	MIR941-4	1.0815	0.016791
103504732	MIR941-5	1.0815	0.016791
100126352	MIR941-3	1.0815	0.016791
101928158	LAMA5-AS1	1.1687	0.016806
6623	SNCG	-0.72093	0.016822
26119	LDLRAP1	0.88334	0.016884
2702	GJA5	-0.97372	0.016973
692073	SNORA16A	0.81229	0.017019
653082	ZDHHC11B	0.69921	0.017082
3726	JUNB	-0.64498	0.017168
6403	SELP	-1.4407	0.017226
9478	CABP1	-0.77607	0.017343
5129	CDK18	0.85171	0.017381
2044	EPHA5	-0.63457	0.017399
115908	CTHRC1	0.61115	0.017431
117166	WFIKKN1	0.90233	0.017432
124641	OVCA2	-0.69264	0.017555
91156	IGFN1	-1.2439	0.017633
9304	SNORD22	1.0567	0.017707
286554	BCORP1	0.64429	0.017711
26	AOC1	0.63189	0.017753
176	ACAN	0.61453	0.017759
400931	MIRLET7BHG	0.66889	0.017771
57152	SLURP1	1.3151	0.017771
9118	INA	-0.81347	0.017776
115948	CCDC151	0.66396	0.017843
55891	LENEP	0.86085	0.017885
340745	LRIT2	0.72543	0.017893
677846	SNORA80A	0.82183	0.017924
3577	CXCR1	0.97213	0.017927
80303	EFHD1	0.7239	0.017968
1404	HAPLN1	-0.74067	0.01815
9738	CCP110	0.67094	0.018158
767557	SYS1-DBNDD2	-1.8364	0.018173
5530	PPP3CA	-0.61923	0.018181
149483	CCDC17	0.66154	0.018183
26033	ATRNL1	-0.70395	0.018204
256126	SYCE2	0.6187	0.018229
8876	VNN1	0.63873	0.018242
92591	ASB16	0.64072	0.018248
116028	RMI2	-1.1123	0.01827
399947	C11orf87	-0.96147	0.018458
1565	CYP2D6	0.69941	0.018476
692223	SNORD97	0.72023	0.018492
266743	NPAS4	-2.1711	0.018517
100131496	LOC100131496	0.65239	0.018533
49	ACR	-1.1407	0.01857
100526830	SLX1A-SULT1A3	0.61383	0.018571
7259	TSPYL1	-0.60681	0.018689
26664	OR7C1	1.4582	0.018903
51129	ANGPTL4	-0.88206	0.018987
27106	ARRDC2	0.89809	0.019202
79789	CLMN	0.85302	0.019206
100126329	MIR941-1	0.72033	0.019237
2566	GABRG2	-0.90584	0.01927
51302	CYP39A1	0.80292	0.019278
100533952	RBAK-RBAKDN	-1.5482	0.019413
100996419	LOC100996419	-0.61996	0.019424
885	CCK	-0.8127	0.019489
51454	GULP1	-0.66679	0.019525
27288	RBMXL2	-1.185	0.019633
4923	NTSR1	-0.75119	0.019655
6326	SCN2A	-0.66466	0.020068
7070	THY1	-0.62491	0.020106
9079	LDB2	-0.79428	0.020122
282618	IFNL1	-1.1019	0.020199
55359	STYK1	-0.82694	0.020267
11075	STMN2	-0.87422	0.020284
202500	TCTE1	-0.67811	0.020286
5126	PCSK2	-0.63062	0.020308
390598	SKOR1	-0.62637	0.020358
780852	SNORD3B-2	0.7715	0.020538
1440	CSF3	-1.7801	0.020556
11249	NXPH2	-1.0852	0.020578
284424	MIR7-3HG	-0.82706	0.020588
345062	PRSS48	0.67152	0.020601
4208	MEF2C	-0.81528	0.020667
2187	FANCB	0.97994	0.020742
26034	IPCEF1	-0.78571	0.020757
100127888	SLCO4A1-AS1	0.83796	0.020847
84962	AJUBA	0.61979	0.020913
7200	TRH	-0.68384	0.021026
1159	CKMT1B	-0.78866	0.021131
5913	RAPSN	0.64843	0.021154
79778	MICALL2	0.66566	0.021199
102060282	RASSF1-AS1	0.67655	0.021242
100500828	MIR3619	0.91034	0.02125
492	ATP2B3	-0.67277	0.021393
9340	GLP2R	-1.0937	0.021395
100125288	ZGLP1	0.74796	0.021454
653820	FAM72B	-0.66803	0.021547
9630	GNA14	-0.69975	0.021677
158062	LCN6	1.2674	0.02172
10462	CLEC10A	1.1598	0.021968
8302	KLRC4	0.9134	0.022164
2747	GLUD2	-0.68657	0.022309
644168	DRGX	-1.5991	0.022435
2903	GRIN2A	-0.7859	0.022551
389690	MROH5	-1.4005	0.02292
404037	HAPLN4	-2.5715	0.022957
6857	SYT1	-0.73574	0.023311
6853	SYN1	-0.65691	0.023331
80975	TMPRSS5	0.8176	0.023436
3761	KCNJ4	-0.74896	0.023525
100861516	RAI1-AS1	0.73524	0.023587
285242	HTR3E	1.1779	0.0236
9228	DLGAP2	-0.69244	0.023604
401562	LCNL1	0.64302	0.023659
285962	WEE2-AS1	-0.7788	0.023924
102465693	MIR7158	0.87936	0.023941
348980	HCN1	-0.7404	0.023988
266727	MDGA1	0.94666	0.024094
53919	SLCO1C1	-0.70486	0.024116
645432	ARRDC5	0.65748	0.024317
1591	CYP24A1	-1.3378	0.024484
6084	RNY1	0.90352	0.024512
27151	CPAMD8	0.61975	0.024685
1410	CRYAB	0.80942	0.024709
343637	RSPO4	-0.67736	0.024735
4148	MATN3	-0.72685	0.024836
7850	IL1R2	1.7475	0.024963
3484	IGFBP1	-0.7008	0.025001
1003	CDH5	-0.60667	0.025039
139081	MAGEC3	1.4073	0.025195
57451	TENM2	-0.80326	0.025234
1123	CHN1	-0.81017	0.025301
284194	LGALS9B	1.2877	0.025306
84525	HOPX	-0.70406	0.025324
5493	PPL	-0.66928	0.025342
26255	PTTG3P	0.86595	0.025394
284930	LOC284930	-1.4695	0.025502
28231	SLCO4A1	0.71402	0.025521
64098	PARVG	0.70016	0.025564
692312	PPAN-P2RY11	0.6085	0.025687
2709	GJB5	-0.78846	0.025719
4608	MYBPH	0.67106	0.025741
642475	MROH6	0.84691	0.025899
140462	ASB9	0.60374	0.025921
391123	VSIG8	0.60369	0.025952
10231	RCAN2	-0.61556	0.025965
81606	LBH	-0.61073	0.026046
26226	FBXW4P1	0.62508	0.026053
26818	SNORD33	0.88448	0.026075
343052	LOC343052	0.6735	0.026087
5100	PCDH8	-1.3092	0.026102
164668	APOBEC3H	-0.75642	0.026158
2254	FGF9	-0.75425	0.02616
727676	SNORD118	0.6688	0.026247
406920	MIR130B	1.0873	0.026297
100033813	SNORD115-39	1.4722	0.026344
120114	FAT3	-0.63579	0.026371
347902	AMIGO2	-0.66751	0.026457
440040	LOC440040	-0.68672	0.026506
3627	CXCL10	-1.8842	0.02655
6079	SNORD15A	1.3989	0.026661
1996	ELAVL4	-0.65624	0.026745
131375	LYZL4	-0.80669	0.026755
377630	USP17L2	-0.6496	0.026822
8519	IFITM1	-0.66083	0.026848
3083	HGFAC	1.2751	0.026989
26683	OR4F3	-2.0849	0.027006
64968	MRPS6	0.61787	0.027009
3603	IL16	0.87992	0.027168
79148	MMP28	-0.63404	0.027174
5800	PTPRO	-0.65574	0.027271
677770	SCARNA22	0.71697	0.027398
27294	DHDH	-0.83695	0.027565
414332	LCN10	1.3265	0.0276
130013	ACMSD	0.6278	0.027731
6578	SLCO2A1	-0.74646	0.027765
57282	SLC4A10	-0.66275	0.027837
348120	LINC01193	1.237	0.027847
345895	RSPH4A	-0.62188	0.027948
100289509	KCNIP2-AS1	0.61513	0.028038
91860	CALML4	0.63252	0.028052
401492	LINC01235	0.74984	0.028066
6506	SLC1A2	-0.84108	0.028105
7087	ICAM5	-0.80136	0.028135
5551	PRF1	-0.91191	0.028143
6083	SNORD21	1.1048	0.028191
115265	DDIT4L	0.7224	0.028286
100130894	VAC14-AS1	0.60638	0.028332
23764	MAFF	0.60592	0.028344
100129215	LOC100129215	0.64664	0.02841
104502417	MGAT3-AS1	0.82745	0.028711
353322	ANKRD37	0.68254	0.028827
677798	SNORA9	0.80223	0.028846
4124	MAN2A1	0.78637	0.028952
100033815	SNORD115-41	0.86937	0.028994
392188	USP17L8	-2.3758	0.029038
341359	SYT10	-0.89345	0.029069
255193	CSNK1G2-AS1	0.76595	0.029168
154860	FEZF1-AS1	1.131	0.029314
135	ADORA2A	1.067	0.029678
56673	C11orf16	0.70777	0.029699
7412	VCAM1	-1.1049	0.029886
126248	WDR88	-0.68084	0.029888
11037	STON1	0.68448	0.030166
54345	SOX18	-0.70721	0.030315
6860	SYT4	-0.74455	0.030683
6086	RNY4	1.2613	0.030794
266722	HS6ST3	-0.74935	0.030822
3280	HES1	-0.65043	0.030849
4166	CHST6	0.6259	0.030874
2769	GNA15	-0.60938	0.030879
161253	REM2	-0.72547	0.030995
55576	STAB2	0.82713	0.03113
54820	NDE1	0.72488	0.031157
677811	SNORA28	0.78602	0.031238
771	CA12	-0.78955	0.031527
728656	DMRTC1B	-0.61005	0.03155
104548973	SALRNA2	0.85126	0.031595
6696	SPP1	1.1225	0.031651
131149	OTOL1	-1.4195	0.031723
6373	CXCL11	-2.0543	0.031817
220963	SLC16A9	0.67678	0.031885
145581	LRFN5	-0.72679	0.031911
5579	PRKCB	-0.67492	0.032029
23533	PIK3R5	0.62231	0.032037
3787	KCNS1	-1.0633	0.032042
343990	KIAA1211L	-0.66278	0.032076
101927590	LINC01166	-1.2219	0.032118
100130887	ATE1-AS1	0.75256	0.032261
100861514	ELMO1-AS1	0.91257	0.032362
2920	CXCL2	-0.84639	0.032406
85449	KIAA1755	0.62177	0.032511
4360	MRC1	0.80485	0.032565
677814	SNORA31	0.87275	0.03258
9568	GABBR2	-0.67452	0.032712
29887	SNX10	-0.76308	0.032746
125336	LOXHD1	-0.7668	0.032831
2354	FOSB	-0.96858	0.032848
4905	NSF	-0.76174	0.032923
23237	ARC	-1.005	0.03293
148198	ZNF98	-0.62487	0.03296
9134	CCNE2	0.61619	0.03299
91369	ANKRD40	0.65209	0.033286
56479	KCNQ5	-0.83291	0.033428
815	CAMK2A	-0.81359	0.033581
1010	CDH12	-0.62371	0.033621
9152	SLC6A5	-1.0405	0.033694
430	ASCL2	-0.73558	0.0337
2555	GABRA2	-0.62049	0.033848
117283	IP6K3	1.2709	0.034303
65997	RASL11B	-0.87798	0.034361
160365	CLECL1	1.2163	0.034521
6534	SLC6A7	-0.82798	0.034562
50801	KCNK4	-0.74491	0.034911
25849	PARM1	-0.75724	0.03492
100616436	MIR4449	0.6772	0.034935
56903	PAPOLB	0.80376	0.035279
54106	TLR9	0.88296	0.035296
677776	SCARNA8	1.1232	0.035409
93432	MGAM2	0.98296	0.035433
256329	LMNTD2	0.8216	0.035462
6866	TAC3	-0.96891	0.035498
144124	OR10A5	-0.72892	0.035713
128414	NKAIN4	-0.62297	0.035718
163589	TDRD5	-0.68302	0.035821
60675	PROK2	1.2397	0.036108
225	ABCD2	-0.62391	0.03611
84708	LNX1	-0.71323	0.036266
101928035	LOC101928035	-0.61824	0.036317
9508	ADAMTS3	-0.68972	0.036424
84958	SYTL1	0.60104	0.036437
161247	FITM1	1.0199	0.036481
3552	IL1A	-0.95596	0.036487
158724	FAM47A	-0.66711	0.036629
342667	STAC2	-0.6479	0.036654
5121	PCP4	-0.62347	0.036728
114569	MAL2	-0.74199	0.036746
386724	AMIGO3	1.7872	0.03684
137970	UNC5D	-0.63475	0.036986
255349	TMEM211	-0.98646	0.037043
677780	SCARNA11	0.75741	0.037193
140689	CBLN4	-1.3159	0.037536
100616397	MIR4440	0.61517	0.037564
3872	KRT17	-0.84582	0.037621
139378	ADGRG4	-0.75215	0.03773
25758	KIAA1549L	-0.66141	0.037735
84684	INSM2	-0.91688	0.037818
101954276	RNVU1-6	0.67771	0.037901
9796	PHYHIP	-0.69831	0.037956
1038	CDR1	0.69266	0.038084
284	ANGPT1	0.6368	0.038111
4885	NPTX2	-0.69642	0.038455
56265	CPXM1	-1.2588	0.038471
8784	TNFRSF18	-0.98541	0.038644
101927272	LOC101927272	0.66832	0.038978
692213	SNORD110	0.72126	0.038997
56923	NMUR2	0.8476	0.039003
79748	LMAN1L	1.0242	0.039241
23145	SSPO	0.6533	0.03926
10814	CPLX2	-0.78063	0.039451
11322	TMC6	0.74166	0.03952
3788	KCNS2	-0.8264	0.039557
642799	NPIPA2	2.4645	0.039562
100133545	MRPL23-AS1	-0.74689	0.039713
1816	DRD5	-0.75884	0.039759
102724224	LINC01117	-0.95601	0.03983
440894	LINC01123	-0.64439	0.040029
100506271	LOC100506271	-0.77752	0.040098
25797	QPCT	-0.60627	0.040449
101927750	ATP6V1B1-AS1	-1.069	0.040592
27164	SALL3	0.63141	0.040748
619570	SNORD95	1.1874	0.040824
9448	MAP4K4	0.70821	0.041037
105371115	LOC105371115	0.66146	0.041186
6559	SLC12A3	0.73086	0.041247
101928416	LOC101928416	-0.82431	0.04143
3061	HCRTR1	-0.68282	0.041682
642517	AGAP9	0.62325	0.041769
11346	SYNPO	-0.65457	0.041864
70	ACTC1	-0.64067	0.042663
56924	PAK6	-0.6182	0.042685
131669	UROC1	-0.69318	0.04311
8438	RAD54L	0.69536	0.043123
57053	CHRNA10	0.6709	0.043181
7162	TPBG	-0.82872	0.043336
606293	KLKP1	0.61626	0.043593
5950	RBP4	-0.65714	0.043609
1131	CHRM3	-0.69024	0.043629
401442	LOC401442	-0.72071	0.043651
101927698	DSCAS	-0.8832	0.043783
100302691	LINC00184	-0.7121	0.04384
200407	CREG2	-0.73864	0.04405
1506	CTRL	0.79718	0.044195
10737	RFPL3S	0.64287	0.044322
201305	SPNS3	-0.60138	0.044557
7849	PAX8	0.87829	0.044674
386593	CHKB-CPT1B	0.88379	0.044829
100033814	SNORD115-40	1.5523	0.044962
57124	CD248	-0.71652	0.045029
1154	CISH	-1.0223	0.045029
646802	CYP4F62P	1.9092	0.045122
7161	TP73	0.70785	0.045209
388125	C2CD4B	-1.2369	0.04534
285834	HCG22	0.77843	0.04534
4222	MEOX1	-0.68761	0.045505
65012	SLC26A10	-0.63927	0.04573
128864	C20orf144	0.65037	0.045982
7533	YWHAH	-0.60706	0.046465
81849	ST6GALNAC5	-1.0233	0.046542
85376	RIMBP3	-1.2598	0.046836
266977	ADGRF1	0.86284	0.046898
4438	MSH4	0.6667	0.046907
644943	RASSF10	-0.89977	0.047214
57526	PCDH19	-0.68079	0.047288
285601	GPR150	-0.62603	0.047399
1358	CPA2	1.1745	0.047603
693233	MIR648	0.82611	0.047638
284593	FAM41C	0.61345	0.048009
7291	TWIST1	-0.7304	0.048022
127845	GOLT1A	-0.87026	0.048078
786	CACNG1	-0.97952	0.048331
2051	EPHB6	-0.67827	0.048656
3976	LIF	-1.1797	0.048744
94161	SNORD46	0.71344	0.049047
54360	CYTL1	1.0049	0.049154
100271849	MEF2B	0.73685	0.049379
643783	USP46-AS1	-0.81082	0.049798

## Sheet: Table S1. KEGG_GSEA
Table S1. Differentially Regulated KEGG Pathways in Elderly with AD based on ExpressAnalyst Analysis
Name	ES	Pval	AdjP
Neuroactive ligand-receptor interaction	-0.4542	2.629e-10	8.176e-08
Retrograde endocannabinoid signaling	-0.5389	8.504e-10	1.158e-07
Synaptic vesicle cycle	-0.6309	1.117e-09	1.158e-07
Calcium signaling pathway	-0.4933	4.615e-09	3.588e-07
Alzheimer's disease	-0.5091	1.675e-08	1.042e-06
Parkinson's disease	-0.5374	6.185e-08	3.206e-06
Oxidative phosphorylation	-0.5534	9.124e-08	4.054e-06
Cardiac muscle contraction	-0.6158	1.671e-07	6.497e-06
Carbon metabolism	-0.5156	7.85e-07	2.713e-05
Phagosome	-0.4687	1.433e-06	4.457e-05
Morphine addiction	-0.5262	2.014e-06	5.483e-05
Huntington's disease	-0.4412	2.116e-06	5.483e-05
Type I diabetes mellitus	-0.6936	2.957e-06	7.074e-05
Salivary secretion	-0.5442	3.67e-06	8.152e-05
Graft-versus-host disease	-0.7264	5.487e-06	0.0001138
Nicotine addiction	-0.6475	6.067e-06	0.0001172
Amyotrophic lateral sclerosis (ALS)	-0.6042	6.699e-06	0.0001172
GABAergic synapse	-0.5225	6.785e-06	0.0001172
Glutamatergic synapse	-0.4825	7.615e-06	0.0001247
Aldosterone synthesis and secretion	-0.5048	9.654e-06	0.0001501
Circadian entrainment	-0.5103	1.968e-05	0.0002914
Proteasome	-0.6259	2.326e-05	0.0003288
Oxytocin signaling pathway	-0.4375	2.898e-05	0.0003918
Insulin secretion	-0.5239	3.238e-05	0.0004197
Citrate cycle (TCA cycle)	-0.6666	4.198e-05	0.0005222
Allograft rejection	-0.6826	7.931e-05	0.0009487
Influenza A	-0.4224	0.0001123	0.001294
Adrenergic signaling in cardiomyocytes	-0.4213	0.00013	0.001444
Staphylococcus aureus infection	-0.5423	0.0001529	0.00164
Gastric acid secretion	-0.5136	0.0002012	0.002086

## Sheet: Table S2. Reactome_GSEA
Table S2. Differentially Regulated Reactome Pathways in Elderly with AD based on ExpressAnalyst Analysis
Name	ES	Pval	AdjP
Neuronal System	-0.5587	8.072e-21	8.815e-18
Transmission across Chemical Synapses	-0.5828	1.907e-16	1.041e-13
Neurotransmitter Receptor Binding And Downstream Transmission In The Postsynaptic Cell	-0.5586	7.485e-11	2.725e-08
GPCR ligand binding	-0.4229	7.898e-10	2.156e-07
GPCR downstream signaling	-0.3923	1.173e-09	2.561e-07
Peptide ligand-binding receptors	-0.5091	5.491e-08	9.993e-06
Axon guidance	-0.4146	1.563e-07	2.438e-05
Respiratory electron transport	-0.6001	3.044e-07	4.156e-05
The citric acid (TCA) cycle and respiratory electron transport	-0.5219	4.079e-07	4.949e-05
MHC class II antigen presentation	-0.5085	9.592e-07	0.0001047
Class A/1 (Rhodopsin-like receptors)	-0.4128	1.808e-06	0.0001795
Dopamine Neurotransmitter Release Cycle	-0.897	5.268e-06	0.0003951
Serotonin Neurotransmitter Release Cycle	-0.897	5.268e-06	0.0003951
Glutamate Binding, Activation of AMPA Receptors and Synaptic Plasticity	-0.6937	5.427e-06	0.0003951
Trafficking of AMPA receptors	-0.6937	5.427e-06	0.0003951
ER-Phagosome pathway	-0.5993	6.13e-06	0.0004184
Voltage gated Potassium channels	-0.646	7.161e-06	0.00046
G alpha (q) signalling events	-0.4471	8.964e-06	0.0005334
Integration of energy metabolism	-0.4964	9.452e-06	0.0005334
Unblocking of NMDA receptor, glutamate binding and activation	-0.7868	1.005e-05	0.0005334
Gastrin-CREB signalling pathway via PKC and MAPK	-0.4228	1.026e-05	0.0005334
Regulation of Insulin Secretion	-0.5324	1.224e-05	0.0006074
Developmental Biology	-0.3433	2.026e-05	0.0009619
Vpu mediated degradation of CD4	-0.6004	2.656e-05	0.001209
L1CAM interactions	-0.4641	3.348e-05	0.001448
Neurotransmitter Release Cycle	-0.6602	3.447e-05	0.001448
Regulation of ornithine decarboxylase (ODC)	-0.5834	4.063e-05	0.001625
Ubiquitin-dependent degradation of Cyclin D	-0.5945	4.314e-05	0.001625
Ubiquitin-dependent degradation of Cyclin D1	-0.5945	4.314e-05	0.001625
Potassium Channels	-0.4845	6.162e-05	0.002243

## Sheet: Table S3. GO_BP_GSEA
Table S3. Differentially Regulated Gene Ontology Biological Process (BP) in Elderly with AD based on ExpressAnalyst Analysis
Name	ES	Pval	AdjP
Axonogenesis	-0.397	0.0001513	0.003938
Metal ion transport	-0.3686	0.0001513	0.003938
Behavior	-0.4728	0.0001515	0.003938
Positive regulation of transport	-0.3709	0.0001528	0.003938
Generation of precursor metabolites and energy	-0.3902	0.0001536	0.003938
Regulation of secretion	-0.4189	0.0001541	0.003938
Regulation of neurogenesis	-0.3485	0.0001547	0.003938
Axon guidance	-0.3946	0.000157	0.003938
Regulation of response to external stimulus	-0.334	0.0001571	0.003938
Response to drug	-0.4034	0.000158	0.003938
Generation of a signal involved in cell_cell signaling	-0.4996	0.000158	0.003938
Cellular cation homeostasis	-0.337	0.0001583	0.003938
Energy derivation by oxidation of organic compounds	-0.3942	0.0001586	0.003938
Negative regulation of transport	-0.3942	0.0001608	0.003938
Exocytosis	-0.4008	0.000161	0.003938
Hormone secretion	-0.5094	0.0001645	0.003938
Positive regulation of secretion	-0.4626	0.0001645	0.003938
Regulation of hormone secretion	-0.5226	0.000166	0.003938
Rhythmic process	-0.4155	0.0001663	0.003938
Learning or memory	-0.601	0.0001682	0.003938
Cellular respiration	-0.4832	0.0001697	0.003938
Synapse organization	-0.5014	0.0001697	0.003938
Regulation of neurotransmitter levels	-0.5077	0.0001708	0.003938
Response to carbohydrate stimulus	-0.4947	0.0001709	0.003938
Neurotransmitter secretion	-0.558	0.0001722	0.003938
Feeding behavior	-0.5761	0.0001772	0.003938
Glutamate receptor signaling pathway	-0.5873	0.0001784	0.003938
Aerobic respiration	-0.6227	0.0001799	0.003938
Response to biotic stimulus	-0.3156	0.0003023	0.00571
Positive regulation of cellular component organization	-0.3212	0.000303	0.00571

## Sheet: Table S4.GO_MF_GSEA
Table S4. Differentially Regulated Gene Ontology Molecular Function (MF) in Elderly with AD based on ExpressAnalyst Analysis
Name	ES	Pval	AdjP
Cation transmembrane transporter activity	-0.3881	0.0001471	0.002789
G_protein coupled receptor activity	-0.3376	0.0001511	0.002789
Inorganic cation transmembrane transporter activity	-0.4185	0.0001512	0.002789
Guanyl nucleotide binding	-0.4185	0.0001512	0.002789
Substrate_specific channel activity	-0.3556	0.0001552	0.002789
Metal ion transmembrane transporter activity	-0.3787	0.0001552	0.002789
GTP binding	-0.4095	0.0001553	0.002789
Ion channel activity	-0.3536	0.0001556	0.002789
Gated channel activity	-0.3812	0.0001558	0.002789
Monovalent inorganic cation transmembrane transporter activity	-0.4217	0.0001589	0.002789
Cation channel activity	-0.4132	0.0001591	0.002789
GTPase activity	-0.409	0.0001592	0.002789
G_protein coupled receptor binding	-0.3922	0.000161	0.002789
Calmodulin binding	-0.4785	0.0001651	0.002789
Voltage_gated cation channel activity	-0.4796	0.0001655	0.002789
Hormone activity	-0.5175	0.0001686	0.002789
Neurotransmitter receptor activity	-0.5877	0.0001751	0.002789
Neuropeptide receptor activity	-0.5757	0.0001754	0.002789
Voltage_gated calcium channel activity	-0.6278	0.0001823	0.002789
Delayed rectifier potassium channel activity	-0.6547	0.0001842	0.002789
Chemokine receptor binding	-0.6621	0.0001843	0.002789
Chemokine activity	-0.6178	0.0001843	0.002789
Neuropeptide hormone activity	-0.6957	0.0001855	0.002789
Voltage_gated channel activity	-0.8284	0.0001935	0.002789
Cytokine activity	-0.4474	0.0003288	0.004178
Calcium ion transmembrane transporter activity	-0.4558	0.000335	0.004178
Voltage_gated potassium channel activity	-0.4661	0.0003412	0.004178
Structural constituent of cytoskeleton	-0.4983	0.0003497	0.004178
Calcium channel activity	-0.5131	0.0003501	0.004178
Cytokine receptor binding	-0.4588	0.0005156	0.00594

## Sheet: Table S5.GO_CC_GSEA
Table S5. Differentially Regulated Gene Ontology Cellular Component (CC) in Elderly with AD based on ExpressAnalyst Analysis
Name	ES	Pval	AdjP
Mitochondrial envelope	-0.3338	0.0001503	0.001042
Synapse	-0.4996	0.0001503	0.001042
Mitochondrial membrane	-0.3345	0.0001508	0.001042
Cytoplasmic vesicle part	-0.4241	0.0001534	0.001042
Extracellular matrix	-0.3626	0.0001553	0.001042
Vesicle membrane	-0.4146	0.0001558	0.001042
Synapse part	-0.5301	0.0001572	0.001042
Proteinaceous extracellular matrix	-0.3453	0.0001573	0.001042
Cytoplasmic vesicle membrane	-0.4238	0.0001575	0.001042
Organelle inner membrane	-0.3553	0.0001577	0.001042
Dendrite	-0.4886	0.0001578	0.001042
Mitochondrial inner membrane	-0.3899	0.0001585	0.001042
Cell body	-0.4236	0.0001602	0.001042
Mitochondrial matrix	-0.3851	0.0001607	0.001042
Axon	-0.3851	0.0001607	0.001042
Coated vesicle	-0.5234	0.0001628	0.001042
Secretory granule	-0.5055	0.0001643	0.001042
Clathrin_coated vesicle	-0.4526	0.0001651	0.001042
Coated vesicle membrane	-0.5305	0.0001664	0.001042
Transport vesicle	-0.5929	0.0001718	0.001042
Mitochondrial membrane part	-0.493	0.000172	0.001042
Synaptic vesicle	-0.5156	0.0001734	0.001042
Growth cone	-0.6462	0.000176	0.001042
Site of polarized growth	-0.5144	0.0001765	0.001042
Voltage_gated potassium channel complex	-0.5018	0.0001766	0.001042
Mitochondrial respiratory chain	-0.5329	0.0001803	0.001042
Mitochondrial respiratory chain complex I	-0.6087	0.000181	0.001042
NADH dehydrogenase complex	-0.6144	0.000184	0.001042
Respiratory chain complex I	-0.6144	0.000184	0.001042
Cell surface	-0.6144	0.000184	0.001042

## Sheet: Table S6. Panther_BP_GSEA
Table S6. Differentially Regulated Panther Biological Process (BP) in Elderly with AD based on ExpressAnalyst Analysis
Name	ES	Pval	AdjP
Chemical synaptic transmission	-0.5884	7.777e-21	1.229e-18
Nervous system development	-0.4091	6.069e-12	4.794e-10
Vesicle_mediated transport	-0.3942	1.174e-06	6.183e-05
Cell_cell signaling	-0.4477	2.656e-06	0.0001049
Exocytosis	-0.4777	1.075e-05	0.0003397
Neurotransmitter secretion	-0.6652	1.572e-05	0.0004139
Tricarboxylic acid cycle	-0.6547	4.349e-05	0.0009816
Neuromuscular synaptic transmission	-0.635	0.0005786	0.01143
Synaptic vesicle exocytosis	-0.6057	0.0008606	0.01511
Glycolytic process	-0.5865	0.001014	0.01602
Gluconeogenesis	-0.5461	0.00113	0.01622
Cytoskeleton organization	-0.3779	0.001788	0.02045
Sensory perception of pain	-0.5036	0.001888	0.02045
Intracellular protein transport	-0.3146	0.001946	0.02045
Antigen processing and presentation	-0.5482	0.00202	0.02045
Defense response to bacterium	-0.4571	0.002071	0.02045
Antigen processing and presentation of peptide or polysaccharide antigen via MHC class II	-0.6848	0.007985	0.07422
Nervous system process	-0.4494	0.01266	0.1111
Immune response	-0.2972	0.01498	0.1246
Nitrogen compound metabolic process	0.5504	0.02247	0.1731
Hemopoiesis	0.3909	0.023	0.1731
Protein acetylation	0.6483	0.02995	0.2088
Cellular amino acid biosynthetic process	-0.4461	0.0304	0.2088
Cell communication	-0.4493	0.03368	0.2218
Cytokine production	0.4723	0.04377	0.2635
Cellular calcium ion homeostasis	-0.3569	0.04401	0.2635
Spermatogenesis	0.2498	0.04502	0.2635
Phagocytosis	-0.3813	0.04918	0.2775
Neuron_neuron synaptic transmission	-0.6805	0.05233	0.28
Circadian rhythm	-0.352	0.05348	0.28

## Sheet: Table S7. Panther_MF_GSEA
Table S7. Differentially Regulated Panther Molecular Function (MF) in Elderly with AD based on ExpressAnalyst Analysis
Name	ES	Pval	AdjP
Calmodulin binding	-0.4658	9.341e-08	1.27e-05
GTPase activity	-0.4105	2.954e-07	2.009e-05
Neuropeptide hormone activity	-0.8351	4.601e-07	2.086e-05
Voltage_gated potassium channel activity	-0.6139	1.013e-06	3.445e-05
Ion channel activity	-0.4331	2.975e-06	7.164e-05
Structural constituent of cytoskeleton	-0.5218	3.161e-06	7.164e-05
Voltage_gated ion channel activity	-0.4512	1.024e-05	0.0001989
Hormone activity	-0.5615	1.886e-05	0.0003207
Chemokine activity	-0.6957	2.79e-05	0.0004216
G protein_coupled receptor activity	-0.3379	4.249e-05	0.0005779
Voltage_gated calcium channel activity	-0.6122	5.922e-05	0.0007322
Cytokine activity	-0.4351	8.398e-05	0.0009518
Structural molecule activity	-0.3987	0.0001814	0.001898
Signaling receptor binding	-0.3299	0.0002123	0.002063
Calcium_dependent phospholipid binding	-0.5248	0.0007078	0.006418
Ligand_gated ion channel activity	-0.5646	0.002375	0.02019
Peroxidase activity	-0.5703	0.004517	0.03614
Calcium channel regulator activity	-0.5612	0.005966	0.04507
Lyase activity	-0.3465	0.009288	0.06648
Peptidase inhibitor activity	0.3967	0.01055	0.07173
Growth factor activity	-0.353	0.0123	0.07963
Catalytic activity	-0.2662	0.01609	0.09944
Translation elongation factor activity	-0.5382	0.01832	0.1083
Antioxidant activity	-0.5296	0.02068	0.1112
Oxygen binding	-0.5209	0.02091	0.1112
DNA_directed DNA polymerase activity	0.5226	0.02199	0.1112
Voltage_gated sodium channel activity	-0.5905	0.02208	0.1112
Phosphatase activity	-0.336	0.0265	0.1287
Serine_type peptidase activity	-0.3407	0.03055	0.1433
MHC class II receptor activity	-0.6758	0.03651	0.1627

## Sheet: Table S8. Panther_CC-GSEA
Table S8. Differentially Regulated Panther Cellular Component(CC) in Elderly with AD based on ExpressAnalyst Analysis
Name	ES	Pval	AdjP
Neuron projection	-0.4907	7.382e-19	2.141e-17
Axon	-0.4938	7.812e-18	1.133e-16
Dendrite	-0.4456	6.949e-15	6.717e-14
Neuronal cell body	-0.4498	1.659e-13	1.203e-12
Postsynaptic membrane	-0.4946	4.572e-12	2.652e-11
Mitochondrial inner membrane	-0.3945	9.659e-09	4.668e-08
Presynaptic membrane	-0.5502	5.004e-06	2.073e-05
SNARE complex	-0.5125	0.001301	0.004718
Protein_DNA complex	0.4451	0.02013	0.06484
Extracellular matrix	-0.2962	0.02236	0.06484
Peroxisome	-0.3359	0.05336	0.1407
Microtubule	-0.2644	0.06181	0.1494
Neuromuscular junction	-0.3723	0.07665	0.171
Heterotrimeric G_protein complex	-0.4254	0.1332	0.2723
Clathrin_coated pit	-0.3495	0.1408	0.2723
Bicellular tight junction	0.2786	0.1511	0.2738
Intermediate filament cytoskeleton	-0.3523	0.1615	0.2755
Lysosome	-0.233	0.2608	0.4202
Gap junction	-0.3847	0.2914	0.4447
Apical part of cell	-0.2606	0.458	0.6641
Microvillus	0.2523	0.5692	0.786
Actin cytoskeleton	-0.2149	0.6091	0.8029
Basal part of cell	0.3296	0.6519	0.8141
Vacuole	0.2831	0.6738	0.8141
Nuclear chromosome	-0.264	0.7308	0.8478
Ribosome	-0.2002	0.781	0.8712
Cellular_component	-0.1879	0.8576	0.9211
Chromosome	0.1678	0.9812	0.9916

## Sheet: Table S9. Panther_Motifs_GSEA
Table S9. Differentially Regulated Panther Motifs in Elderly with AD based on ExpressAnalyst Analysis
Name	ES	Pval	AdjP
V$NRSF_01	-0.7045	5.155e-16	4.088e-13
V$CREBP1_Q2	-0.4839	7.439e-12	2.95e-09
V$ATF_B	-0.5281	2.535e-11	5.472e-09
TGAYRTCA_V$ATF3_Q6	-0.3975	2.76e-11	5.472e-09
CAGNWMCNNNGAC_UNKNOWN	-0.646	1.079e-10	1.712e-08
V$CREB_01	-0.4617	3.765e-10	4.976e-08
V$E4F1_Q6	-0.4401	1.106e-09	1.253e-07
V$TCF11MAFG_01	-0.4827	1.381e-09	1.369e-07
V$NGFIC_01	-0.4477	2.671e-09	2.354e-07
TGANNYRGCA_V$TCF11MAFG_01	-0.4317	5.369e-09	4.258e-07
V$ATF_01	-0.4411	7.383e-09	5.322e-07
TGACCTTG_V$SF1_Q6	-0.4531	9.24e-09	6.106e-07
V$CREB_Q2	-0.4451	1.013e-08	6.178e-07
V$CREB_Q4	-0.4393	1.36e-08	7.706e-07
V$ATF1_Q6	-0.4586	2.166e-08	1.145e-06
V$CREB_Q4_01	-0.4675	2.488e-08	1.219e-06
TGACGTCA_V$ATF3_Q6	-0.4518	2.708e-08	1.219e-06
V$CREBP1CJUN_01	-0.4369	2.767e-08	1.219e-06
YYCATTCAWW_UNKNOWN	-0.4762	4.904e-08	2.047e-06
V$ATF3_Q6	-0.438	8.184e-08	3.245e-06
V$CREB_Q2_01	-0.441	2.106e-07	7.954e-06
V$NFE2_01	-0.406	1.491e-06	5.376e-05
V$BACH2_01	-0.3976	1.974e-06	6.713e-05
YGCANTGCR_UNKNOWN	-0.4896	2.032e-06	6.713e-05
GTGGGTGK_UNKNOWN	-0.3927	2.33e-06	7.39e-05
V$EGR1_01	-0.3917	2.896e-06	8.833e-05
V$ERR1_Q2	-0.3993	3.366e-06	9.887e-05
YNTTTNNNANGCARM_UNKNOWN	-0.5788	5.52e-06	0.0001563
V$SF1_Q6	-0.3888	9.401e-06	0.0002571
TGCTTTG,MIR-330	-0.359	1.432e-05	0
