# Supplementary material for: Untangling the complex mechanisms associated with Alzheimer's disease in elderly patients using high-throughput RNA sequencing data and next-generation knowledge discovery methods: Focus on potential gene signatures and drugs for dementia
Source: Heliyon. 2024 Dec 18;11(1):e41266. doi: 10.1016/j.heliyon.2024.e41266 (PMC11743088; doi:10.1016/j.heliyon.2024.e41266)
Supplement: Multimedia component 2 [file mmc2.xlsx]

## Sheet: GOBP_Reg Trans Synaptic Signal
	Gene Signature associated with Regulation of Trans Synaptic Signaling (WebGestalt)						PreRanked GSEA Results
S.No	User ID	Score	Gene Symbol	Gene Name	Entrez Gene ID		SYMBOL	RANK IN GENE LIST	RANK METRIC SCORE	RUNNING ES	CORE ENRICHMENT
1	CRH	-2.4477	CRH	corticotropin releasing hormone	1392		1	STXBP1	630	-0.646	-0.5094	Yes
2	NPAS4	-2.1711	NPAS4	neuronal PAS domain protein 4	266743		2	DGKB	642	-0.652	-0.5045	Yes
3	ADCYAP1	-1.872	ADCYAP1	adenylate cyclase activating polypeptide 1	116		3	SYNPO	643	-0.655	-0.4905	Yes
4	RGS4	-1.7189	RGS4	regulator of G protein signaling 4	5999		4	SYN1	651	-0.657	-0.4822	Yes
5	TAC1	-1.4381	TAC1	tachykinin precursor 1	6863		5	YWHAG	684	-0.674	-0.4943	Yes
6	CPLX1	-1.1832	CPLX1	complexin 1	10815		6	PRKCB	687	-0.675	-0.4814	Yes
7	BDNF	-1.137	BDNF	brain derived neurotrophic factor	627		7	DNM1	704	-0.682	-0.4801	Yes
8	CD38	-1.0241	CD38	CD38 molecule	952		8	CHRNB2	721	-0.692	-0.4785	Yes
9	SNAP25	-1.0199	SNAP25	synaptosome associated protein 25	6616		9	NPTX2	730	-0.696	-0.4702	Yes
10	ARC	-1.005	ARC	activity regulated cytoskeleton associated protein	23237		10	PRRT2	741	-0.703	-0.4634	Yes
11	RAB3A	-0.9886	RAB3A	RAB3A, member RAS oncogene family	5864		11	PFN2	749	-0.708	-0.454	Yes
12	SYP	-0.9789	SYP	synaptophysin	6855		12	FABP5	754	-0.71	-0.442	Yes
13	PRKCG	-0.9388	PRKCG	protein kinase C gamma	5582		13	SNCG	768	-0.721	-0.4374	Yes
14	TUBB2B	-0.8963	TUBB2B	tubulin beta 2B class IIb	347733		14	PLCB1	770	-0.724	-0.4226	Yes
15	NPTXR	-0.8777	NPTXR	neuronal pentraxin receptor	23467		15	UNC13A	788	-0.734	-0.421	Yes
16	CACNG3	-0.854	CACNG3	calcium voltage-gated channel auxiliary subunit gamma 3	10368		16	SYT1	792	-0.736	-0.4077	Yes
17	NRGN	-0.8318	NRGN	neurogranin	4900		17	SYT4	804	-0.745	-0.4008	Yes
18	MEF2C	-0.8153	MEF2C	myocyte enhancer factor 2C	4208		18	NTSR1	817	-0.751	-0.3946	Yes
19	CAMK2A	-0.8136	CAMK2A	calcium/calmodulin dependent protein kinase II alpha	815		19	DRD5	828	-0.759	-0.3866	Yes
20	STX1B	-0.8064	STX1B	syntaxin 1B	112755		20	GRM8	843	-0.768	-0.3818	Yes
21	PTGS2	-0.7976	PTGS2	prostaglandin-endoperoxide synthase 2	5743		21	NETO1	846	-0.771	-0.3669	Yes		Dataset	Old AD vs Old Healthy
22	PRKAR1B	-0.7973	PRKAR1B	protein kinase cAMP-dependent type I regulatory subunit beta	5575		22	PLK2	850	-0.773	-0.3528	Yes		Upregulated in class	na_neg
23	SYT12	-0.7966	SYT12	synaptotagmin 12	91683		23	CPLX2	861	-0.781	-0.3443	Yes		GeneSet	REGULATION OF TRANS-SYNAPTIC SIGNALING
24	PTK2B	-0.7878	PTK2B	protein tyrosine kinase 2 beta	2185		24	GRIN2A	865	-0.786	-0.3299	Yes		Enrichment Score (ES)	-0.523256
25	CLSTN3	-0.7867	CLSTN3	calsyntenin 3	9746		25	CACNG8	866	-0.786	-0.313	Yes		Normalized Enrichment Score (NES)	-3.08375
26	STX1A	-0.7863	STX1A	syntaxin 1A	6804		26	STX1A	867	-0.786	-0.2961	Yes		Nominal p-value	0
27	CACNG8	-0.7859	CACNG8	calcium voltage-gated channel auxiliary subunit gamma 8	59283		27	CLSTN3	868	-0.787	-0.2792	Yes		FDR q-value	0
28	GRIN2A	-0.7859	GRIN2A	glutamate ionotropic receptor NMDA type subunit 2A	2903		28	PTK2B	873	-0.788	-0.2656	Yes		FWER p-Value	0
29	CPLX2	-0.7806	CPLX2	complexin 2	10814		29	SYT12	884	-0.797	-0.2568	Yes
30	PLK2	-0.7735	PLK2	polo like kinase 2	10769		30	PRKAR1B	885	-0.797	-0.2397	Yes
31	NETO1	-0.7706	NETO1	neuropilin and tolloid like 1	81832		31	PTGS2	886	-0.798	-0.2226	Yes
32	GRM8	-0.7685	GRM8	glutamate metabotropic receptor 8	2918		32	STX1B	897	-0.806	-0.2136	Yes
33	DRD5	-0.7588	DRD5	dopamine receptor D5	1816		33	CAMK2A	908	-0.814	-0.2044	Yes
34	NTSR1	-0.7512	NTSR1	neurotensin receptor 1	4923		34	MEF2C	910	-0.815	-0.1877	Yes
35	SYT4	-0.7446	SYT4	synaptotagmin 4	6860		35	NRGN	934	-0.832	-0.1889	Yes
36	SYT1	-0.7357	SYT1	synaptotagmin 1	6857		36	CACNG3	953	-0.854	-0.1855	Yes
37	UNC13A	-0.7338	UNC13A	unc-13 homolog A	23025		37	NPTXR	970	-0.878	-0.18	Yes
38	PLCB1	-0.7245	PLCB1	phospholipase C beta 1	23236		38	TUBB2B	993	-0.896	-0.179	Yes
39	SNCG	-0.7209	SNCG	synuclein gamma	6623		39	PRKCG	1020	-0.939	-0.1804	Yes
40	FABP5	-0.7103	FABP5	fatty acid binding protein 5	2171		40	SYP	1047	-0.979	-0.181	Yes
41	PFN2	-0.7078	PFN2	profilin 2	5217		41	RAB3A	1053	-0.989	-0.1639	Yes
42	PRRT2	-0.7034	PRRT2	proline rich transmembrane protein 2	112476		42	ARC	1058	-1.005	-0.1457	Yes
43	NPTX2	-0.6964	NPTX2	neuronal pentraxin 2	4885		43	SNAP25	1066	-1.02	-0.1296	Yes
44	CHRNB2	-0.6921	CHRNB2	cholinergic receptor nicotinic beta 2 subunit	1141		44	CD38	1069	-1.024	-0.1092	Yes
45	DNM1	-0.6823	DNM1	dynamin 1	1759		45	BDNF	1123	-1.137	-0.1288	Yes
46	PRKCB	-0.6749	PRKCB	protein kinase C beta	5579		46	CPLX1	1136	-1.183	-0.1134	Yes
47	YWHAG	-0.6739	YWHAG	tyrosine 3-monooxygenase/tryptophan 5-monooxygenase activation protein gamma	7532		47	TAC1	1193	-1.438	-0.129	Yes
48	SYN1	-0.6569	SYN1	synapsin I	6853		48	RGS4	1216	-1.719	-0.1103	Yes
49	SYNPO	-0.6546	SYNPO	synaptopodin	11346		49	ADCYAP1	1225	-1.872	-0.0768	Yes
50	DGKB	-0.6523	DGKB	diacylglycerol kinase beta	1607		50	NPAS4	1239	-2.171	-0.0409	Yes
51	STXBP1	-0.6458	STXBP1	syntaxin binding protein 1	6812		51	CRH	1248	-2.448	0.005	Yes

## Sheet: GOBP_Cognition
	Gene Signature associated with Cognition (WebGestalt)						PreRanked GSEA Results
S.No	User ID	Score	Gene Symbol	Gene Name	Entrez Gene ID		SYMBOL	RANK IN GENE LIST	RANK METRIC SCORE	RUNNING ES	CORE ENRICHMENT
1	ARC	-1.005	ARC	activity regulated cytoskeleton associated protein	23237		1	CHRNB2	721	-0.692	-0.5589	Yes
2	BDNF	-1.137	BDNF	brain derived neurotrophic factor	627		2	NPTX2	730	-0.696	-0.5375	Yes
3	CBR3	-0.7546	CBR3	carbonyl reductase 3	874		3	PLCB1	770	-0.724	-0.5402	Yes
4	CCK	-0.8127	CCK	cholecystokinin	885		4	SHC3	777	-0.728	-0.5159	Yes
5	CHRM1	-0.802	CHRM1	cholinergic receptor muscarinic 1	1128		5	SYT4	804	-0.745	-0.5072	Yes
6	CHRNB2	-0.6921	CHRNB2	cholinergic receptor nicotinic beta 2 subunit	1141		6	KCNK4	805	-0.745	-0.4774	Yes
7	CRH	-2.4477	CRH	corticotropin releasing hormone	1392		7	NTSR1	817	-0.751	-0.4562	Yes
8	DRD5	-0.7588	DRD5	dopamine receptor D5	1816		8	CBR3	825	-0.755	-0.4317	Yes
9	GRIN2A	-0.7859	GRIN2A	glutamate ionotropic receptor NMDA type subunit 2A	2903		9	DRD5	828	-0.759	-0.4029	Yes
10	MEF2C	-0.8153	MEF2C	myocyte enhancer factor 2C	4208		10	NETO1	846	-0.771	-0.3858	Yes
11	NRGN	-0.8318	NRGN	neurogranin	4900		11	PLK2	850	-0.773	-0.3572	Yes
12	NPAS4	-2.1711	NPAS4	neuronal PAS domain protein 4	266743		12	GRIN2A	865	-0.786	-0.3371	Yes
13	NPTX2	-0.6964	NPTX2	neuronal pentraxin 2	4885		13	PRKAR1B	885	-0.797	-0.3206	Yes
14	NETO1	-0.7706	NETO1	neuropilin and tolloid like 1	81832		14	PTGS2	886	-0.798	-0.2887	Yes
15	NTSR1	-0.7512	NTSR1	neurotensin receptor 1	4923		15	CHRM1	890	-0.802	-0.259	Yes
16	PLCB1	-0.7245	PLCB1	phospholipase C beta 1	23236		16	CCK	906	-0.813	-0.2386	Yes
17	PLK2	-0.7735	PLK2	polo like kinase 2	10769		17	MEF2C	910	-0.815	-0.2083	Yes
18	KCNK4	-0.7449	KCNK4	potassium two pore domain channel subfamily K member 4	50801		18	NRGN	934	-0.832	-0.1937	Yes
19	PTGS2	-0.7976	PTGS2	prostaglandin-endoperoxide synthase 2	5743		19	PRKCG	1020	-0.939	-0.2253	Yes			Dataset	Old AD vs Old Healthy
20	PRKCG	-0.9388	PRKCG	protein kinase C gamma	5582		20	ARC	1058	-1.005	-0.2151	Yes			Upregulated in class	na_neg
21	PRKAR1B	-0.7973	PRKAR1B	protein kinase cAMP-dependent type I regulatory subunit beta	5575		21	VIP	1060	-1.009	-0.1755	Yes			GeneSet	COGNITION
22	SHC3	-0.7276	SHC3	SHC adaptor protein 3	53358		22	SNAP25	1066	-1.02	-0.1386	Yes			Enrichment Score (ES)	-0.586656
23	SNAP25	-1.0199	SNAP25	synaptosome associated protein 25	6616		23	BDNF	1123	-1.137	-0.1386	Yes			Normalized Enrichment Score (NES)	-2.74541
24	SYT4	-0.7446	SYT4	synaptotagmin 4	6860		24	TAC1	1193	-1.438	-0.1371	Yes			Nominal p-value	0
25	TAC1	-1.4381	TAC1	tachykinin precursor 1	6863		25	NPAS4	1239	-2.171	-0.0867	Yes			FDR q-value	0
26	VIP	-1.0086	VIP	vasoactive intestinal peptide	7432		26	CRH	1248	-2.448	0.0049	Yes			FWER p-Value	0

## Sheet: GOBP_Reg of Neurotrans Levels
			Gene Signature associated with Regulation of Neurotransmitter Levels (WebGestalt)					PreRanked GSEA Results
S.No	User ID	Score	Gene Symbol	Gene Name	Entrez Gene ID		SYMBOL	RANK IN GENE LIST	RANK METRIC SCORE	RUNNING ES	CORE ENRICHMENT
1	ASS1	-0.6558	ASS1	argininosuccinate synthase 1	445		1	SDS	622	-0.643	-0.4945	Yes
2	BAAT	-1.1756	BAAT	bile acid-CoA:amino acid N-acyltransferase	570		2	STXBP1	630	-0.646	-0.4819	Yes
3	CAMK2A	-0.8136	CAMK2A	calcium/calmodulin dependent protein kinase II alpha	815		3	SV2A	635	-0.649	-0.4667	Yes
4	CHRNB2	-0.6921	CHRNB2	cholinergic receptor nicotinic beta 2 subunit	1141		4	ASS1	647	-0.656	-0.4571	Yes
5	CPLX1	-1.1832	CPLX1	complexin 1	10815		5	SYN1	651	-0.657	-0.4409	Yes
6	CPLX2	-0.7806	CPLX2	complexin 2	10814		6	DOC2A	677	-0.669	-0.4425	Yes
7	DOC2A	-0.6689	DOC2A	double C2 domain alpha	8448		7	PRKCB	687	-0.675	-0.4307	Yes
8	GAD1	-0.8724	GAD1	glutamate decarboxylase 1	2571		8	TRH	707	-0.684	-0.4269	Yes
9	GAD2	-0.858	GAD2	glutamate decarboxylase 2	2572		9	CHRNB2	721	-0.692	-0.4179	Yes
10	GRIN2A	-0.7859	GRIN2A	glutamate ionotropic receptor NMDA type subunit 2A	2903		10	PRRT2	741	-0.703	-0.4136	Yes
11	MEF2C	-0.8153	MEF2C	myocyte enhancer factor 2C	4208		11	PFN2	749	-0.708	-0.3992	Yes
12	NTSR1	-0.7512	NTSR1	neurotensin receptor 1	4923		12	SNCG	768	-0.721	-0.3935	Yes
13	NOS2	-1.1236	NOS2	nitric oxide synthase 2	4843		13	UNC13A	788	-0.734	-0.3883	Yes
14	PTX3	-0.8604	PTX3	pentraxin 3	5806		14	SYT1	792	-0.736	-0.3699	Yes
15	PAH	-0.8147	PAH	phenylalanine hydroxylase	5053		15	SYT4	804	-0.745	-0.3578	Yes
16	PFN2	-0.7078	PFN2	profilin 2	5217		16	NTSR1	817	-0.751	-0.3463	Yes
17	PRRT2	-0.7034	PRRT2	proline rich transmembrane protein 2	112476		17	SYT5	855	-0.777	-0.3547	Yes
18	PTGS2	-0.7976	PTGS2	prostaglandin-endoperoxide synthase 2	5743		18	CPLX2	861	-0.781	-0.3366	Yes
19	PRKCB	-0.6749	PRKCB	protein kinase C beta	5579		19	GRIN2A	865	-0.786	-0.3167	Yes		Dataset	Old AD vs Old Healthy
21	PTK2B	-0.7878	PTK2B	protein tyrosine kinase 2 beta	2185		21	PTK2B	873	-0.788	-0.2769	Yes		Upregulated in class	na_neg
22	RAB3A	-0.9886	RAB3A	RAB3A, member RAS oncogene family	5864		22	SYT12	884	-0.797	-0.2624	Yes		GeneSet	REGULATION OF NEUROTRANMITTER LEVELS
23	RGS4	-1.7189	RGS4	regulator of G protein signaling 4	5999		23	PTGS2	886	-0.798	-0.2406	Yes		Enrichment Score (ES)	-0.512778
24	SDS	-0.6434	SDS	serine dehydratase	10993		24	STX1B	897	-0.806	-0.2259	Yes		Normalized Enrichment Score (NES)	-2.7531
25	SLC1A2	-0.8411	SLC1A2	solute carrier family 1 member 2	6506		25	CAMK2A	908	-0.814	-0.211	Yes		Nominal p-value	0
26	SLC32A1	-0.8244	SLC32A1	solute carrier family 32 member 1	140679		26	PAH	909	-0.815	-0.1878	Yes		FDR q-value	0
27	SLC6A5	-1.0405	SLC6A5	solute carrier family 6 member 5	9152		27	MEF2C	910	-0.815	-0.1646	Yes		FWER p-Value	0
28	SYN1	-0.6569	SYN1	synapsin I	6853		28	SLC32A1	925	-0.824	-0.1527	Yes
29	SV2A	-0.6487	SV2A	synaptic vesicle glycoprotein 2A	9900		29	SLC1A2	943	-0.841	-0.1428	Yes
30	SYP	-0.9789	SYP	synaptophysin	6855		30	GAD2	955	-0.858	-0.1274	Yes
31	SNAP25	-1.0199	SNAP25	synaptosome associated protein 25	6616		31	PTX3	957	-0.86	-0.1038	Yes
32	SYT1	-0.7357	SYT1	synaptotagmin 1	6857		32	GAD1	965	-0.872	-0.0847	Yes
33	SYT10	-0.8934	SYT10	synaptotagmin 10	341359		33	SYT10	989	-0.893	-0.0783	Yes
34	SYT12	-0.7966	SYT12	synaptotagmin 12	91683		34	PRKCG	1020	-0.939	-0.0763	Yes
35	SYT4	-0.7446	SYT4	synaptotagmin 4	6860		35	SYP	1047	-0.979	-0.0699	Yes
36	SYT5	-0.7766	SYT5	synaptotagmin 5	6861		36	RAB3A	1053	-0.989	-0.0459	Yes
37	STX1A	-0.7863	STX1A	syntaxin 1A	6804		37	SNAP25	1066	-1.02	-0.0267	Yes
38	STX1B	-0.8064	STX1B	syntaxin 1B	112755		38	SLC6A5	1078	-1.041	-0.0062	Yes
39	STXBP1	-0.6458	STXBP1	syntaxin binding protein 1	6812		39	NOS2	1117	-1.124	-0.0055	Yes
40	SNCG	-0.7209	SNCG	synuclein gamma	6623		40	BAAT	1132	-1.176	0.0164	Yes
41	TRH	-0.6838	TRH	thyrotropin releasing hormone	7200		41	CPLX1	1136	-1.183	0.0475	Yes
42	UNC13A	-0.7338	UNC13A	unc-13 homolog A	23025		42	RGS4	1216	-1.719	0.0313	Yes

## Sheet: GOBP_Humoral Immune Response
			Gene Signature associated with Humoral Immune Response (WebGestalt)				PreRanked GSEA Results
S.No	User ID	Score	Gene Symbol	Gene Name	Entrez Gene ID		SYMBOL	RANK IN GENE LIST	RANK METRIC SCORE	RUNNING ES	CORE ENRICHMENT
1	CXCL10	-1.8842	CXCL10	C-X-C motif chemokine ligand 10	3627		1	ELANE	1224	-1.847	-0.8459	Yes
2	CXCL11	-2.0543	CXCL11	C-X-C motif chemokine ligand 11	6373		2	CXCL10	1226	-1.884	-0.71	Yes
3	DEFA1	-2.9685	DEFA1	defensin alpha 1	1667		3	CXCL11	1235	-2.054	-0.5674	Yes
4	DEFA3	-2.7318	DEFA3	defensin alpha 3	1668		4	PRTN3	1243	-2.296	-0.4064	Yes
5	ELANE	-1.8473	ELANE	elastase, neutrophil expressed	1991		5	DEFA3	1252	-2.732	-0.2146	Yes
6	PRTN3	-2.296	PRTN3	proteinase 3	5657		6	DEFA1	1253	-2.968	0.0008	Yes
					Dataset	Old AD vs Old Healthy
					Upregulated in class	na_neg
					GeneSet	HUMORAL IMMUNE RESPONSE
					Enrichment Score (ES)	-0.979984
					Normalized Enrichment Score (NES)	-2.50776
					Nominal p-value	0
					FDR q-value	0
					FWER p-Value	0

## Sheet: GOBP_Res to Mol of Bacteria Ori
			Gene Signature associated with Response to Molecule of Bacterial Origin (WebGestalt)							PreRanked GSEA Results
SYMBOL	User ID	S.No	Score	Gene Symbol	Gene Name	Entrez Gene ID			SYMBOL	RANK IN GENE LIST	RANK METRIC SCORE	RUNNING ES	CORE ENRICHMENT
1	CXCL10	1	-1.8842	CXCL10	C-X-C motif chemokine ligand 10	3627			1	CITED1	1102	-1.099	-0.8415	Yes
2	CXCL11	2	-2.0543	CXCL11	C-X-C motif chemokine ligand 11	6373			2	VCAM1	1108	-1.105	-0.7996	Yes
3	CITED1	3	-1.0994	CITED1	Cbp/p300 interacting transactivator with Glu/Asp rich carboxy-terminal domain 1	4435			3	NOS2	1117	-1.124	-0.7592	Yes
4	CSF3	4	-1.7801	CSF3	colony stimulating factor 3	1440			4	TAC1	1193	-1.438	-0.7598	Yes
5	DEFA1	5	-2.9685	DEFA1	defensin alpha 1	1667			5	SELP	1194	-1.441	-0.6998	Yes
6	DEFA3	6	-2.7318	DEFA3	defensin alpha 3	1668			6	CSF3	1221	-1.78	-0.6467	Yes
7	ELANE	7	-1.8473	ELANE	elastase, neutrophil expressed	1991			7	ELANE	1224	-1.847	-0.5714	Yes
8	MPO	8	-2.1802	MPO	myeloperoxidase	4353			8	CXCL10	1226	-1.884	-0.4938	Yes
9	NOS2	9	-1.1236	NOS2	nitric oxide synthase 2	4843			9	CXCL11	1235	-2.054	-0.4147	Yes
10	SELE	10	-2.3735	SELE	selectin E	6401			10	MPO	1240	-2.18	-0.3272	Yes
11	SELP	11	-1.4407	SELP	selectin P	6403			11	SELE	1245	-2.374	-0.2316	Yes
12	TAC1	12	-1.4381	TAC1	tachykinin precursor 1	6863			12	DEFA3	1252	-2.732	-0.1227	Yes
13	VCAM1	13	-1.1049	VCAM1	vascular cell adhesion molecule 1	7412			13	DEFA1	1253	-2.968	0.0008	Yes
																Dataset	Old AD vs Old Healthy
																GeneSet	RESPONSE TO MOLECULE OF BACTERIAL ORIGIN
																Enrichment Score (ES)	-0.887279
																Normalized Enrichment Score (NES)	-3.12786
																Nominal p-value	0
																FDR q-value	0
																FWER p-Value	0

## Sheet: GOBP_Reg of Ion Transmem Transp
		Gene Signature associated with Regulation of Ion Transmembrane Transport (WebGestalt)					PreRanked GSEA Results
S.No	User ID	Score	Gene Symbol	Gene Name	Entrez Gene ID		SYMBOL	RANK IN GENE LIST	RANK METRIC SCORE	RUNNING ES	CORE ENRICHMENT
1	CRH	-2.4477	CRH	corticotropin releasing hormone	1392		1	REM2	773	-0.725	-0.6069	Yes
2	CXCL11	-2.0543	CXCL11	C-X-C motif chemokine ligand 11	6373		2	TWIST1	783	-0.73	-0.5905	Yes
3	CXCL10	-1.8842	CXCL10	C-X-C motif chemokine ligand 10	3627		3	HCN1	795	-0.74	-0.5754	Yes
4	SLN	-1.7255	SLN	sarcolipin	6588		4	SCN3B	798	-0.742	-0.5529	Yes
5	RGS4	-1.7189	RGS4	regulator of G protein signaling 4	5999		5	KCNK4	805	-0.745	-0.5336	Yes
6	KCNE5	-1.2846	KCNE5	potassium voltage-gated channel subfamily E regulatory subunit 5	23630		6	KCNJ4	813	-0.749	-0.515	Yes
7	KCNB2	-1.1542	KCNB2	potassium voltage-gated channel subfamily B member 2	9312		7	NTSR1	817	-0.751	-0.493	Yes
8	KCNS1	-1.0633	KCNS1	potassium voltage-gated channel modifier subfamily S member 1	3787		8	NETO1	846	-0.771	-0.4908	Yes
9	ARC	-1.005	ARC	activity regulated cytoskeleton associated protein	23237		9	CACNG8	866	-0.786	-0.4807	Yes
10	CACNG1	-0.9795	CACNG1	calcium voltage-gated channel auxiliary subunit gamma 1	786		10	PTK2B	873	-0.788	-0.46	Yes
11	GJA5	-0.9737	GJA5	gap junction protein alpha 5	2702		11	MEF2C	910	-0.815	-0.4629	Yes
12	KCNF1	-0.9364	KCNF1	potassium voltage-gated channel modifier subfamily F member 1	3754		12	HPCA	917	-0.819	-0.4411	Yes
13	KCNV1	-0.9275	KCNV1	potassium voltage-gated channel modifier subfamily V member 1	27012		13	KCNS2	928	-0.826	-0.4224	Yes
14	FXYD7	-0.9268	FXYD7	FXYD domain containing ion transport regulator 7	53822		14	KCNQ5	935	-0.833	-0.4002	Yes
15	CACNG3	-0.854	CACNG3	calcium voltage-gated channel auxiliary subunit gamma 3	10368		15	CACNG3	953	-0.854	-0.3863	Yes		Dataset	Old AD vs Old Healthy
16	KCNQ5	-0.8329	KCNQ5	potassium voltage-gated channel subfamily Q member 5	56479		16	FXYD7	1010	-0.927	-0.4018	Yes		Upregulated in class	na_neg
17	KCNS2	-0.8264	KCNS2	potassium voltage-gated channel modifier subfamily S member 2	3788		17	KCNV1	1011	-0.928	-0.3717	Yes		GeneSet	REGULATION OF ION TRANSMEMBRANE TRANSPORT
18	HPCA	-0.8195	HPCA	hippocalcin	3208		18	KCNF1	1018	-0.936	-0.3461	Yes		Enrichment Score (ES)	-0.630506
19	MEF2C	-0.8153	MEF2C	myocyte enhancer factor 2C	4208		19	GJA5	1045	-0.974	-0.3357	Yes		Normalized Enrichment Score (NES)	-3.12745
20	PTK2B	-0.7878	PTK2B	protein tyrosine kinase 2 beta	2185		20	CACNG1	1048	-0.98	-0.3055	Yes		Nominal p-value	0
21	CACNG8	-0.7859	CACNG8	calcium voltage-gated channel auxiliary subunit gamma 8	59283		21	ARC	1058	-1.005	-0.2801	Yes		FDR q-value	0
22	NETO1	-0.7706	NETO1	neuropilin and tolloid like 1	81832		22	KCNS1	1089	-1.063	-0.27	Yes		FWER p-Value	0
23	NTSR1	-0.7512	NTSR1	neurotensin receptor 1	4923		23	KCNB2	1129	-1.154	-0.2643	Yes
24	KCNJ4	-0.749	KCNJ4	potassium voltage-gated channel subfamily J member 4	3761		24	KCNE5	1165	-1.285	-0.2511	Yes
25	KCNK4	-0.7449	KCNK4	potassium two pore domain channel subfamily K member 4	50801		25	RGS4	1216	-1.719	-0.236	Yes
26	SCN3B	-0.7417	SCN3B	sodium voltage-gated channel beta subunit 3	55800		26	SLN	1217	-1.725	-0.1799	Yes
27	HCN1	-0.7404	HCN1	hyperpolarization activated cyclic nucleotide gated potassium channel 1	348980		27	CXCL10	1226	-1.884	-0.1252	Yes
28	TWIST1	-0.7304	TWIST1	twist family bHLH transcription factor 1	7291		28	CXCL11	1235	-2.054	-0.0649	Yes
29	REM2	-0.7255	REM2	RRAD and GEM like GTPase 2	161253		29	CRH	1248	-2.448	0.0049	Yes

## Sheet: GOBP_Defense Resp to other Orga
	Gene Signature asssociated with Defense Response to Other Organisms (WebGestalt)								PreRanked GSEA Results
S.No	User ID	Score	Gene Symbol	Gene Name	Entrez Gene ID				SYMBOL	RANK IN GENE LIST	RANK METRIC SCORE	RUNNING ES	CORE ENRICHMENT
1	CXCL10	-1.8842	CXCL10	C-X-C motif chemokine ligand 10	3627				1	IFNL1	1104	-1.102	-0.828	Yes
2	DEFA1	-2.9685	DEFA1	defensin alpha 1	1667				2	IL33	1113	-1.114	-0.775	Yes
3	DEFA3	-2.7318	DEFA3	defensin alpha 3	1668				3	NOS2	1117	-1.124	-0.7175	Yes
4	ELANE	-1.8473	ELANE	elastase, neutrophil expressed	1991				4	SELP	1194	-1.441	-0.7017	Yes
5	IFNL1	-1.1019	IFNL1	interferon lambda 1	282618				5	ELANE	1224	-1.847	-0.6265	Yes
6	IL33	-1.1136	IL33	interleukin 33	90865				6	CXCL10	1226	-1.884	-0.5268	Yes
7	MPO	-2.1802	MPO	myeloperoxidase	4353				7	MPO	1240	-2.18	-0.421	Yes
8	NOS2	-1.1236	NOS2	nitric oxide synthase 2	4843				8	VGF	1244	-2.36	-0.2976	Yes
9	SELP	-1.4407	SELP	selectin P	6403				9	DEFA3	1252	-2.732	-0.1575	Yes
10	VGF	-2.3604	VGF	VGF nerve growth factor inducible	7425				10	DEFA1	1253	-2.968	0.0008	Yes
																		Dataset	Old AD vs Old Healthy
																		Upregulated in class	na_neg
																		GeneSet	DEFENSE RESPONSE TO OTHER ORGANISMS
																		Enrichment Score (ES)	-0.886747
																		Normalized Enrichment Score (NES)	-2.91984
																		Nominal p-value	0
																		FDR q-value	0
																		FWER p-Value	0

## Sheet: GPCC_Axon Part
		Gene Signature associated with Axon Part (WebGestalt)					PreRanked GSEA Results
S.No	User ID	Score	Gene Symbol	Gene Name	Entrez Gene ID		SYMBOL	RANK IN GENE LIST	RANK METRIC SCORE	RUNNING ES	CORE ENRICHMENT
1	CRH	-2.4477	CRH	corticotropin releasing hormone	1392		1	GPM6A	530	-0.604	-0.4241	Yes
2	ADCYAP1	-1.872	ADCYAP1	adenylate cyclase activating polypeptide 1	116		2	SNCA	531	-0.604	-0.409	Yes
3	CPLX1	-1.1832	CPLX1	complexin 1	10815		3	DLG3	554	-0.614	-0.412	Yes
4	NEFL	-1.1431	NEFL	neurofilament light	4747		4	STMN3	558	-0.616	-0.3991	Yes
5	TNN	-1.0897	TNN	tenascin N	63923		5	THY1	586	-0.625	-0.4059	Yes
6	GAP43	-1.0355	GAP43	growth associated protein 43	2596		6	UCHL1	609	-0.637	-0.4083	Yes
7	SNAP25	-1.0199	SNAP25	synaptosome associated protein 25	6616		7	SERPINF1	611	-0.638	-0.3933	Yes
8	RAB3A	-0.9886	RAB3A	RAB3A, member RAS oncogene family	5864		8	NRSN1	619	-0.641	-0.3831	Yes
9	SYP	-0.9789	SYP	synaptophysin	6855		9	ACTG1	624	-0.644	-0.3704	Yes
10	PRKCG	-0.9388	PRKCG	protein kinase C gamma	5582		10	SCN8A	627	-0.645	-0.356	Yes
11	NGEF	-0.8783	NGEF	neuronal guanine nucleotide exchange factor	25791		11	NRP1	638	-0.649	-0.3481	Yes
12	NPTXR	-0.8777	NPTXR	neuronal pentraxin receptor	23467		12	PTPRO	646	-0.656	-0.3376	Yes
13	STMN2	-0.8742	STMN2	stathmin 2	11075		13	SCN2A	665	-0.665	-0.336	Yes
14	GAD1	-0.8724	GAD1	glutamate decarboxylase 1	2571		14	PRKCB	687	-0.675	-0.3366	Yes
15	SLC1A2	-0.8411	SLC1A2	solute carrier family 1 member 2	6506		15	ROBO2	697	-0.679	-0.3271	Yes
16	SLC32A1	-0.8244	SLC32A1	solute carrier family 32 member 1	140679		16	DNM1	704	-0.682	-0.3151	Yes
17	CCK	-0.8127	CCK	cholecystokinin	885		17	CHRM3	717	-0.69	-0.3079	Yes
18	TENM2	-0.8033	TENM2	teneurin transmembrane protein 2	57451		18	NPTX2	730	-0.696	-0.3005	Yes
19	CHRM1	-0.802	CHRM1	cholinergic receptor muscarinic 1	1128		19	PRRT2	741	-0.703	-0.2912	Yes
20	CDK5R2	-0.8018	CDK5R2	cyclin dependent kinase 5 regulatory subunit 2	8941		20	AP1S1	748	-0.708	-0.2786	Yes
21	PTK2B	-0.7878	PTK2B	protein tyrosine kinase 2 beta	2185		21	PTPRN	760	-0.714	-0.2699	Yes
22	CPLX2	-0.7806	CPLX2	complexin 2	10814		22	GOT1	780	-0.728	-0.2676	Yes
23	PACSIN1	-0.7704	PACSIN1	protein kinase C and casein kinase substrate in neurons 1	29993		23	UNC13A	788	-0.734	-0.2551	Yes
24	NTSR1	-0.7512	NTSR1	neurotensin receptor 1	4923		24	BASP1	816	-0.75	-0.2588	Yes
25	BASP1	-0.75	BASP1	brain abundant membrane attached signal protein 1	10409		25	NTSR1	817	-0.751	-0.2401	Yes
26	UNC13A	-0.7338	UNC13A	unc-13 homolog A	23025		26	PACSIN1	845	-0.77	-0.2433	Yes		Dataset	Old AD vs Old Healthy
27	GOT1	-0.7283	GOT1	glutamic-oxaloacetic transaminase 1	2805		27	CPLX2	861	-0.781	-0.2363	Yes		Upregulated in class	na_neg
28	PTPRN	-0.7135	PTPRN	protein tyrosine phosphatase, receptor type N	5798		28	PTK2B	873	-0.788	-0.2258	Yes		GeneSet	AXON PART
29	AP1S1	-0.7078	AP1S1	adaptor related protein complex 1 subunit sigma 1	1174		29	CDK5R2	889	-0.802	-0.2182	Yes		Enrichment Score (ES)	-0.439105
30	PRRT2	-0.7034	PRRT2	proline rich transmembrane protein 2	112476		30	CHRM1	890	-0.802	-0.1983	Yes		Normalized Enrichment Score (NES)	-2.50273
31	NPTX2	-0.6964	NPTX2	neuronal pentraxin 2	4885		31	TENM2	892	-0.803	-0.1791	Yes		Nominal p-value	0
32	CHRM3	-0.6902	CHRM3	cholinergic receptor muscarinic 3	1131		32	CCK	906	-0.813	-0.1697	Yes		FDR q-value	0
33	DNM1	-0.6823	DNM1	dynamin 1	1759		33	SLC32A1	925	-0.824	-0.164	Yes		FWER p-Value	0
34	ROBO2	-0.6794	ROBO2	roundabout guidance receptor 2	6092		34	SLC1A2	943	-0.841	-0.1572	Yes
35	PRKCB	-0.6749	PRKCB	protein kinase C beta	5579		35	GAD1	965	-0.872	-0.1529	Yes
36	SCN2A	-0.6647	SCN2A	sodium voltage-gated channel alpha subunit 2	6326		36	STMN2	968	-0.874	-0.1328	Yes
37	PTPRO	-0.6557	PTPRO	protein tyrosine phosphatase, receptor type O	5800		37	NPTXR	970	-0.878	-0.1118	Yes
38	NRP1	-0.6495	NRP1	neuropilin 1	8829		38	NGEF	972	-0.878	-0.0907	Yes
39	SCN8A	-0.6447	SCN8A	sodium voltage-gated channel alpha subunit 8	6334		39	PRKCG	1020	-0.939	-0.1063	Yes
40	ACTG1	-0.6436	ACTG1	actin gamma 1	71		40	SYP	1047	-0.979	-0.1035	Yes
41	NRSN1	-0.6414	NRSN1	neurensin 1	140767		41	RAB3A	1053	-0.989	-0.083	Yes
42	SERPINF1	-0.6377	SERPINF1	serpin family F member 1	5176		42	SNAP25	1066	-1.02	-0.0676	Yes
43	UCHL1	-0.6367	UCHL1	ubiquitin C-terminal hydrolase L1	7345		43	GAP43	1076	-1.036	-0.0492	Yes
44	THY1	-0.6249	THY1	Thy-1 cell surface antigen	7070		44	TNN	1099	-1.09	-0.0403	Yes
45	STMN3	-0.616	STMN3	stathmin 3	50861		45	NEFL	1125	-1.143	-0.0326	Yes
46	DLG3	-0.6136	DLG3	discs large MAGUK scaffold protein 3	1741		46	CPLX1	1136	-1.183	-0.0114	Yes
47	GPM6A	-0.6043	GPM6A	glycoprotein M6A	2823		47	ADCYAP1	1225	-1.872	-0.0377	Yes
48	SNCA	-0.6043	SNCA	synuclein alpha	6622		48	CRH	1248	-2.448	0.005	Yes

## Sheet: GOCC_Vesicle Lumen
			Gene Signatures associated with Vesicle Lumen (WebGestalt)					PreRanked GSEA Results
S.No	User ID	Score	Gene Symbol	Gene Name	Entrez Gene ID			SYMBOL	RANK IN GENE LIST	RANK METRIC SCORE	RUNNING ES	CORE ENRICHMENT
1	DEFA1	-2.9685	DEFA1	defensin alpha 1	1667			1	OLFM4	1163	-1.273	-0.8572	Yes
2	DEFA3	-2.7318	DEFA3	defensin alpha 3	1668			2	ALB	1210	-1.607	-0.7988	Yes
3	PRTN3	-2.296	PRTN3	proteinase 3	5657			3	ELANE	1224	-1.847	-0.6997	Yes
4	MPO	-2.1802	MPO	myeloperoxidase	4353			4	PCSK1	1231	-1.964	-0.5881	Yes
5	PCSK1	-1.9641	PCSK1	proprotein convertase subtilisin/kexin type 1	5122			5	MPO	1240	-2.18	-0.4652	Yes
6	ELANE	-1.8473	ELANE	elastase, neutrophil expressed	1991			6	PRTN3	1243	-2.296	-0.3307	Yes
7	ALB	-1.6065	ALB	albumin	213			7	DEFA3	1252	-2.732	-0.1752	Yes
8	OLFM4	-1.2733	OLFM4	olfactomedin 4	10562			8	DEFA1	1253	-2.968	0.0008	Yes
															Dataset	Old AD vs Old Healthy
															Phenotype	NoPhenotypeAvailable
															Upregulated in class	na_neg
															GeneSet	VESICLE LUMEN
															Enrichment Score (ES)	-0.932638
															Normalized Enrichment Score (NES)	-2.81887
															Nominal p-value	0
															FDR q-value	0
															FWER p-Value	0

## Sheet: GOCC_Vacuolar Lumen
		Gene Signature associated with Vacuolar Lumen (WebGestalt)
									PreRanked GSEA Results
S.No	User ID	Score	Gene Symbol	Gene Name	Entrez Gene ID				SYMBOL	RANK IN GENE LIST	RANK METRIC SCORE	RUNNING ES	CORE ENRICHMENT
1	DEFA1	-2.9685	DEFA1	defensin alpha 1	1667				1	ELANE	1224	-1.847	-0.8256	Yes
2	DEFA3	-2.7318	DEFA3	defensin alpha 3	1668				2	MPO	1240	-2.18	-0.6562	Yes
3	PRTN3	-2.296	PRTN3	proteinase 3	5657				3	PRTN3	1243	-2.296	-0.4669	Yes
4	MPO	-2.1802	MPO	myeloperoxidase	4353				4	DEFA3	1252	-2.732	-0.2461	Yes
5	ELANE	-1.8473	ELANE	elastase, neutrophil expressed	1991				5	DEFA1	1253	-2.968	0.0008	Yes
																Dataset	Old AD vs Old Healthy
																Upregulated in class	na_neg
																GeneSet	VACUOLAR LUMEN
																Enrichment Score (ES)	-0.9792
																Normalized Enrichment Score (NES)	-2.43979
																Nominal p-value	0
																FDR q-value	0
																FWER p-Value	0

[truncated: 16 more sheets: GOCC_Golgi Lumen, GOBP_Hormone Transport, GOMF_Receptor Ligand Activity, GOMF_Metal Ion Transmem Transpo, GOMF_DNA Binding Transcript Rep, GOMF_G Protein Coup Recept Bind, GOMF_Antioxidant Activity, GOMF_SNARE Binding, GOMF_Potassium Ion Transport, GOCC_Glutamatergic Synapse, GOCC_Primary Lysosome, GOCC_Neuron to Neuron Synapse, GOCC_Presynapse, GOCC_Transport Vesicle, GOCC_Synaptic Membrane, PreRanked GESA APP Interactions]
